# Supplementary material for: Evaluation of Gene Association Methods for Coexpression Network Construction and Biological Knowledge Discovery
Source: PLoS One. 2012 Nov 30;7(11):e50411. doi: 10.1371/journal.pone.0050411 (PMC3511551; doi:10.1371/journal.pone.0050411)
Supplement: Table S4 — Positive genes present in the major clusters shown in Figure 4 and Figure 6. (XLS) [file pone.0050411.s004.xls]

## Sheet: All_At_8_method_clusters_annot_
Table 4. Positive genes present in the major clusters shown in Figure 4, and Figure 6.
Species	No.	methods	cluster number	Original clusters in Nie et al 2011	AGI	symbol	description	references	Original reference in Nie et al 2011
Arabidopsis	1	wt.Rank	cluster 1	Cluster 1: A TF cluster controlling the root hair growth	AT2G28160	FRU	Regulates iron uptake responses in outer cells of root	(Jakoby et al. 2004; Yuan et al. 2005)	[64,65]
Arabidopsis	2	wt.Rank	cluster 1	Cluster 1: A TF cluster controlling the root hair growth	AT5G19790	RAP2.11	Ethylene response factor controlling root growth	(Jung et al. 2007)	[62]
Arabidopsis	3	wt.Rank	cluster 1	Cluster 1: A TF cluster controlling the root hair growth	AT5G58010	LRL3	Roothairless1	(Karas et al. 2009)	[58]
Arabidopsis	4	wt.Rank	cluster 1	Cluster 1: A TF cluster controlling the root hair growth	AT1G66470	RHD6	Early root hair formation	(Menand et al. 2007; Singh et al. 2008)	[60, 61]
Arabidopsis	5	wt.Rank	cluster 1	Cluster 1: A TF cluster controlling the root hair growth	AT5G25810	TINY	ERF/AP2 TF control cell expansion in root	(Wilson et al. 1996)	[63]
Arabidopsis	6	wt.Rank	cluster 1	Cluster 1: A TF cluster controlling the root hair growth	AT1G27740	RSL4	Postmitotic cell growth in root-hair cells	(Yi et al. 2010)	[59]
Arabidopsis	7	wt.Rank	cluster 3	Cluster 5: A cluster of TFs control root vascular development, second wall growth development	AT4G00220	JLO	A central regulator of auxin distribution and signaling in root	(Bureau et al. 2010)	[112
Arabidopsis	8	wt.Rank	cluster 3	Cluster 5: A cluster of TFs control root vascular development, second wall growth development	AT3G21270	ADOF2	Early stages of vascular development	(Gardiner et al. 2010)	[74]
Arabidopsis	9	wt.Rank	cluster 3	Cluster 5: A cluster of TFs control root vascular development, second wall growth development	AT4G28500	SND2	Vascular cell differentiation	(Grant et al. 2010)	[73]
Arabidopsis	10	wt.Rank	cluster 3	Cluster 5: A cluster of TFs control root vascular development, second wall growth development	AT1G12260	VND4	Switches for protoxylem and metaxylem vessel formation	(Kubo et al. 2005)	[72]
Arabidopsis	11	wt.Rank	cluster 3	Cluster 5: A cluster of TFs control root vascular development, second wall growth development	AT1G71930	VND7	Regulates xylem vessel formation	(Kubo et al. 2005)	[72]
Arabidopsis	12	wt.Rank	cluster 3	Cluster 5: A cluster of TFs control root vascular development, second wall growth development	AT2G45420	LBD18	Lateral root and tracheary element formation	(Lee et al. 2009)	[75]
Arabidopsis	13	wt.Rank	cluster 3	Cluster 5: A cluster of TFs control root vascular development, second wall growth development	AT2G39830	DAR2	DA-1 related, control organ size	(Li et al. 2008)	[70]
Arabidopsis	14	wt.Rank	cluster 3	Cluster 5: A cluster of TFs control root vascular development, second wall growth development	AT1G68810	bHLH	Root vascular initial	(Ohashi-Ito and Bergmann 2007)	[110]
Arabidopsis	15	wt.Rank	cluster 3	Cluster 5: A cluster of TFs control root vascular development, second wall growth development	AT5G12870	MYB46	Target of SND1, control second wall biosynthesis	(Zhong et al. 2007)	[76]
Arabidopsis	16	wt.Rank	cluster 3	Cluster 5: A cluster of TFs control root vascular development, second wall growth development	AT1G17950	MYB52	Second wall growth	(Zhong et al. 2008)	[76]
Arabidopsis	17	wt.Rank	cluster 3	Cluster 5: A cluster of TFs control root vascular development, second wall growth development	AT1G63910	MYB103	Second wall growth	(Zhong et al. 2008)	[76]
Arabidopsis	18	wt.Rank	cluster 3	Cluster 5: A cluster of TFs control root vascular development, second wall growth development	AT1G66230	MYB20	Second wall growth	(Zhong et al. 2008)	[76]
Arabidopsis	19	wt.Rank	cluster 3	Cluster 5: A cluster of TFs control root vascular development, second wall growth development	AT1G73410	MYB54	Second wall growth	(Zhong et al. 2008)	[76]
Arabidopsis	21	wt.Rank	cluster 5	Cluster 2: A cluster of TFs control root cap development (stem cells of roots)	AT1G33280	BRN1	BRN1, SMB control root cap maturation	(Bennett et al. 2010)	[66]
Arabidopsis	22	wt.Rank	cluster 5	Cluster 2: A cluster of TFs control root cap development (stem cells of roots)	AT4G10350	BRN2	BRN2, SMB control root cap maturation	(Bennett et al. 2010)	[66]
Arabidopsis	23	wt.Rank	cluster 5	Cluster 2: A cluster of TFs control root cap development (stem cells of roots)	AT2G37260	TTG2	Differentiation of trichomes and root hairless cells	(Ishida et al. 2007)	[106]
Arabidopsis	24	wt.Rank	cluster 5	Cluster 2: A cluster of TFs control root cap development (stem cells of roots)	AT5G57420	IAA33	IAA is involved in root development	(Kares et al. 1990; Petersson et al. 2009)	[107, 108]
Arabidopsis	25	wt.Rank	cluster 5	Cluster 2: A cluster of TFs control root cap development (stem cells of roots)	AT1G74500	TOM7	Embryonic root initiation	(Schlereth et al. 2010)	[68]
Arabidopsis	26	wt.Rank	cluster 5	Cluster 2: A cluster of TFs control root cap development (stem cells of roots)	AT2G30340	LBD13	Expressed in cells at the adaxial base of lateral roots	(Shuai et al. 2002)	[104]
Arabidopsis	27	wt.Rank	cluster 5	Cluster 2: A cluster of TFs control root cap development (stem cells of roots)	AT2G40470	LBD15	Expressed in cells at the adaxial base of lateral roots	(Shuai et al. 2002)	[104]
Arabidopsis	28	wt.Rank	cluster 5	Cluster 2: A cluster of TFs control root cap development (stem cells of roots)	AT1G26870	FEZ	FEZ and SMB control root stem cells in cap	(Willemsen et al. 2008)	[66]
Arabidopsis	29	wt.Rank	cluster 5	Cluster 2: A cluster of TFs control root cap development (stem cells of roots)	AT1G79580	SMB	FEZ and SMB control root stem cells	(Willemsen et al. 2008)	[66]
Arabidopsis	30	wt.Rank	cluster 5	Cluster 2: A cluster of TFs control root cap development (stem cells of roots)	AT5G39820	ANAC094	Apical meristem protein, function unknown	(Yi et al. 2010)	[59]
Arabidopsis	31	wt.Rank	cluster 5	Cluster 2: A cluster of TFs control root cap development (stem cells of roots)	AT1G51190	PLT2	Control root stem cell activity near cap	(Zhou et al. 2010)	[69]
Arabidopsis	32	wt.Rank	cluster 5	Cluster 2: A cluster of TFs control root cap development (stem cells of roots)	AT1G77200		DREB subfamily A-4 of ERF/AP2 transcription factor	(Riechmann, J. L. et al, 2000, Science)	new
Arabidopsis	36	wt.Rank	cluster 6	Cluster 7: A cluster of TFs that controlling root cell c	AT1G34355	PS1	Parallel spindle 1 involved in meiosis	(d'Erfurth et al. 2008)	[83]
Arabidopsis	37	wt.Rank	cluster 6	Cluster 7: A cluster of TFs that controlling root cell c	AT2G22840	AtGRF1	Growth factor expressed in root	(Kim et al. 2003; Kim and Kende 2004)	[80,81]
Arabidopsis	38	wt.Rank	cluster 6	Cluster 7: A cluster of TFs that controlling root cell c	AT2G36400	AtGRF3	Growth factor expressed in root	(Kim et al. 2003; Kim and Kende 2004)	[80,81]
Arabidopsis	39	wt.Rank	cluster 6	Cluster 7: A cluster of TFs that controlling root cell c	AT4G37740	AtGRF2	Growth factor expressed in root	(Kim et al. 2003; Kim and Kende 2004)	[80,81]
Arabidopsis	40	wt.Rank	cluster 6	Cluster 7: A cluster of TFs that controlling root cell c	AT4G23800	HMG1/HMG2	High mobile group 1, 2	(Menges et al. 2002)	[79]
Arabidopsis	41	wt.Rank	cluster 6	Cluster 7: A cluster of TFs that controlling root cell c	AT5G24330	AtXR6	Cell cycle regulation of late G1 to S phase	(Raynaud et al. 2006)	[77]
Arabidopsis	42	wt.Rank	cluster 6	Cluster 7: A cluster of TFs that controlling root cell c	AT3G01330	DEL3	Cyclin D/retinoblastoma/E2F pathway	(Sozzani et al. 2009)	[78]
Arabidopsis	43	wt.Rank	cluster 6	Cluster 7: A cluster of TFs that controlling root cell c	AT3G50870	MNP	GATA transcription factor	(Ohashi 2006)	[113]
Arabidopsis	45	wt.Rank	cluster 16	Cluster 19: A cluster of TFs control drought stress in response to ABA	AT1G73730	EIL3	Ethylene signaling	(Binder et al. 2007)	[116]
Arabidopsis	46	wt.Rank	cluster 16	Cluster 19: A cluster of TFs control drought stress in response to ABA	AT1G52890	ANAC019	Bind to drought-responsive cis-element in response to ABA	(Jiang et al. 2009; Tran et al. 2004)	[85,87]
Arabidopsis	47	wt.Rank	cluster 16	Cluster 19: A cluster of TFs control drought stress in response to ABA	AT4G21440	MYB102	ABA-induced protein	(Leonhardt et al. 2004)	[88]
Arabidopsis	48	wt.Rank	cluster 16	Cluster 19: A cluster of TFs control drought stress in response to ABA	AT2G46680	ATHB7	Growth regulator in response to ABA	(Olsson et al. 2004)	[86]
Arabidopsis	49	wt.Rank	cluster 16	Cluster 19: A cluster of TFs control drought stress in response to ABA	AT3G61890	ATHB12	Growth regulator in response to ABA	(Olsson et al. 2004)	[86]
Arabidopsis	50	wt.Rank	cluster 16	Cluster 19: A cluster of TFs control drought stress in response to ABA	AT1G51140	bHLH	Drought stress	(Rizhsky et al. 2004)	new
Arabidopsis	51	wt.Rank	cluster 16	Cluster 19: A cluster of TFs control drought stress in response to ABA	AT2G46270	GBF3	induced by ABA under water deprivation	(Sehnke et al. 2005)	[84]
Arabidopsis	52	wt.Rank	cluster 16	Cluster 19: A cluster of TFs control drought stress in response to ABA	AT4G27410	RD26	Transcriptional activator in ABA-mediated dehydration response	(Tran et al. 2004)	[87]
Arabidopsis	53	wt.Rank	cluster 16	Cluster 19: A cluster of TFs control drought stress in response to ABA	AT3G19290	ABF4	Regulate ABRE-dependent ABA signaling involved in drought stress	(Yoshida et al. 2010)	[114]
Arabidopsis	54	wt.Rank	cluster 16	Cluster 19: A cluster of TFs control drought stress in response to ABA	AT4G34000	ABF3	Regulate ABRE-dependent ABA signaling involved in drought stress	(Yoshida et al. 2010)	[114]
Arabidopsis	55	wt.Rank	cluster 16	Cluster 19: A cluster of TFs control drought stress in response to ABA	AT4G25480	DREB1A	Drought stress genes responsive to ABA	(Liu, Q, et al, 1998)	new
Arabidopsis	56	wt.Rank	cluster 16	Cluster 19: A cluster of TFs control drought stress in response to ABA	AT5G47640	NF-YB2	NF-YB2 (NUCLEAR FACTOR Y, SUBUNIT B2); transcription factor	(Richardt, S. et al, 2010)	new
Arabidopsis	57	wt.Rank	cluster 16	Cluster 19: A cluster of TFs control drought stress in response to ABA	AT2G18550	HB-2	DNA binding / transcription factor	(Son, O. Et al, 2005)	new
Arabidopsis	62	Theil-sen	cluster 1	Cluster 2: A cluster of TFs control root cap development (stem cells of roots)	AT1G33280	BRN1	BRN1, SMB control root cap maturation	(Bennett et al. 2010)	[66]
Arabidopsis	63	Theil-sen	cluster 1	Cluster 2: A cluster of TFs control root cap development (stem cells of roots)	AT4G10350	BRN2	BRN2, SMB control root cap maturation	(Bennett et al. 2010)	[66]
Arabidopsis	64	Theil-sen	cluster 1	Cluster 2: A cluster of TFs control root cap development (stem cells of roots)	AT1G66350	RGL1	Root epidermal differentiation	(Gan et al. 2007)	[105]
Arabidopsis	65	Theil-sen	cluster 1	Cluster 2: A cluster of TFs control root cap development (stem cells of roots)	AT2G37260	TTG2	Differentiation of trichomes and root hairless cells	(Ishida et al. 2007)	[106]
Arabidopsis	66	Theil-sen	cluster 1	Cluster 2: A cluster of TFs control root cap development (stem cells of roots)	AT5G57420	IAA33	IAA is involved in root development	(Kares et al. 1990; Petersson et al. 2009)	[107, 108]
Arabidopsis	67	Theil-sen	cluster 1	Cluster 2: A cluster of TFs control root cap development (stem cells of roots)	AT3G27010	TCP20	Postembryonic cell division in root	(Li et al. 2005)	[70]
Arabidopsis	68	Theil-sen	cluster 1	Cluster 2: A cluster of TFs control root cap development (stem cells of roots)	AT1G74500	TOM7	Embryonic root initiation	(Schlereth et al. 2010)	[68]
Arabidopsis	69	Theil-sen	cluster 1	Cluster 2: A cluster of TFs control root cap development (stem cells of roots)	AT2G30340	LBD13	Expressed in cells at the adaxial base of lateral roots	(Shuai et al. 2002)	[104]
Arabidopsis	70	Theil-sen	cluster 1	Cluster 2: A cluster of TFs control root cap development (stem cells of roots)	AT2G40470	LBD15	Expressed in cells at the adaxial base of lateral roots	(Shuai et al. 2002)	[104]
Arabidopsis	71	Theil-sen	cluster 1	Cluster 2: A cluster of TFs control root cap development (stem cells of roots)	AT1G26870	FEZ	FEZ and SMB control root stem cells in cap	(Willemsen et al. 2008)	[66]
Arabidopsis	72	Theil-sen	cluster 1	Cluster 2: A cluster of TFs control root cap development (stem cells of roots)	AT1G79580	SMB	FEZ and SMB control root stem cells	(Willemsen et al. 2008)	[66]
Arabidopsis	73	Theil-sen	cluster 1	Cluster 2: A cluster of TFs control root cap development (stem cells of roots)	AT5G39820	ANAC094	Apical meristem protein, function unknown	(Yi et al. 2010)	[59]
Arabidopsis	74	Theil-sen	cluster 1	Cluster 2: A cluster of TFs control root cap development (stem cells of roots)	AT1G77200		DREB subfamily A-4 of ERF/AP2 transcription factor	(Riechmann, J. L. et al, 2000, Science)	new
Arabidopsis	79	Theil-sen	cluster 2	Cluster 1: A TF cluster controlling the root hair growth	AT2G28160	FRU	Regulates iron uptake responses in outer cells of root	(Jakoby et al. 2004; Yuan et al. 2005)	[64,65]
Arabidopsis	80	Theil-sen	cluster 2	Cluster 1: A TF cluster controlling the root hair growth	AT5G19790	RAP2.11	Ethylene response factor controlling root growth	(Jung et al. 2007)	[62]
Arabidopsis	81	Theil-sen	cluster 2	Cluster 1: A TF cluster controlling the root hair growth	AT5G58010	LRL3	Roothairless1	(Karas et al. 2009)	[58]
Arabidopsis	82	Theil-sen	cluster 2	Cluster 1: A TF cluster controlling the root hair growth	AT1G66470	RHD6	Early root hair formation	(Menand et al. 2007; Singh et al. 2008)	[60, 61]
Arabidopsis	83	Theil-sen	cluster 2	Cluster 1: A TF cluster controlling the root hair growth	AT1G27740	RSL4	Postmitotic cell growth in root-hair cells	(Yi et al. 2010)	[59]
Arabidopsis	84	Theil-sen	cluster 3	Cluster 5: A cluster of TFs control root vascular development, second wall growth development	AT4G00220	JLO	A central regulator of auxin distribution and signaling in root	(Bureau et al. 2010)	[113
Arabidopsis	85	Theil-sen	cluster 3	Cluster 5: A cluster of TFs control root vascular development, second wall growth development	AT4G28500	SND2	Vascular cell differentiation	(Grant et al. 2010)	[73]
Arabidopsis	86	Theil-sen	cluster 3	Cluster 5: A cluster of TFs control root vascular development, second wall growth development	AT1G12260	VND4	Switches for protoxylem and metaxylem vessel formation	(Kubo et al. 2005)	[72]
Arabidopsis	87	Theil-sen	cluster 3	Cluster 5: A cluster of TFs control root vascular development, second wall growth development	AT1G71930	VND7	Regulates xylem vessel formation	(Kubo et al. 2005)	[72]
Arabidopsis	88	Theil-sen	cluster 3	Cluster 5: A cluster of TFs control root vascular development, second wall growth development	AT2G45420	LBD18	Lateral root and tracheary element formation	(Lee et al. 2009)	[75]
Arabidopsis	89	Theil-sen	cluster 3	Cluster 5: A cluster of TFs control root vascular development, second wall growth development	AT5G66610	DAR7	DA-1 related, control organ size	(Li et al. 2008)	[70]
Arabidopsis	90	Theil-sen	cluster 3	Cluster 5: A cluster of TFs control root vascular development, second wall growth development	AT1G68810	bHLH	Root vascular initial	(Ohashi-Ito and Bergmann 2007)	[110]
Arabidopsis	91	Theil-sen	cluster 3	Cluster 5: A cluster of TFs control root vascular development, second wall growth development	AT5G12870	MYB46	Target of SND1, control second wall biosynthesis	(Zhong et al. 2007)	[76]
Arabidopsis	92	Theil-sen	cluster 3	Cluster 5: A cluster of TFs control root vascular development, second wall growth development	AT1G17950	MYB52	Second wall growth	(Zhong et al. 2008)	[76]
Arabidopsis	93	Theil-sen	cluster 3	Cluster 5: A cluster of TFs control root vascular development, second wall growth development	AT1G63910	MYB103	Second wall growth	(Zhong et al. 2008)	[76]
Arabidopsis	94	Theil-sen	cluster 3	Cluster 5: A cluster of TFs control root vascular development, second wall growth development	AT1G66230	MYB20	Second wall growth	(Zhong et al. 2008)	[76]
Arabidopsis	95	Theil-sen	cluster 3	Cluster 5: A cluster of TFs control root vascular development, second wall growth development	AT1G73410	MYB54	Second wall growth	(Zhong et al. 2008)	[76]
Arabidopsis	97	Theil-sen	cluster 5	Cluster 7: A cluster of TFs that controlling root cell c	AT1G34355	PS1	Parallel spindle 1 involved in meiosis	(d'Erfurth et al. 2008)	[83]
Arabidopsis	98	Theil-sen	cluster 5	Cluster 7: A cluster of TFs that controlling root cell c	AT2G22840	AtGRF1	Growth factor expressed in root	(Kim et al. 2003; Kim and Kende 2004)	[80,81]
Arabidopsis	99	Theil-sen	cluster 5	Cluster 7: A cluster of TFs that controlling root cell c	AT2G36400	AtGRF3	Growth factor expressed in root	(Kim et al. 2003; Kim and Kende 2004)	[80,81]
Arabidopsis	100	Theil-sen	cluster 5	Cluster 7: A cluster of TFs that controlling root cell c	AT4G37740	AtGRF2	Growth factor expressed in root	(Kim et al. 2003; Kim and Kende 2004)	[80,81]
Arabidopsis	101	Theil-sen	cluster 5	Cluster 7: A cluster of TFs that controlling root cell c	AT4G23800	HMG1/HMG2	High mobile group 1, 2	(Menges et al. 2002)	[79]
Arabidopsis	102	Theil-sen	cluster 5	Cluster 7: A cluster of TFs that controlling root cell c	AT5G24330	AtXR6	Cell cycle regulation of late G1 to S phase	(Raynaud et al. 2006)	[77]
Arabidopsis	103	Theil-sen	cluster 5	Cluster 7: A cluster of TFs that controlling root cell c	AT3G01330	DEL3	Cyclin D/retinoblastoma/E2F pathway	(Sozzani et al. 2009)	[78]
Arabidopsis	104	Theil-sen	cluster 5	Cluster 7: A cluster of TFs that controlling root cell c	AT3G50870	MNP	GATA transcription factor	(Ohashi 2006)	[113]
Arabidopsis	106	Theil-sen	cluster 13	Cluster 19: A cluster of TFs control drought stress in response to ABA	AT1G52890	ANAC019	Bind to drought-responsive cis-element in response to ABA	(Jiang et al. 2009; Tran et al. 2004)	[85,87]
Arabidopsis	107	Theil-sen	cluster 13	Cluster 19: A cluster of TFs control drought stress in response to ABA	AT4G21440	MYB102	ABA-induced protein	(Leonhardt et al. 2004)	[88]
Arabidopsis	108	Theil-sen	cluster 13	Cluster 19: A cluster of TFs control drought stress in response to ABA	AT2G46680	ATHB7	Growth regulator in response to ABA	(Olsson et al. 2004)	[86]
Arabidopsis	109	Theil-sen	cluster 13	Cluster 19: A cluster of TFs control drought stress in response to ABA	AT3G61890	ATHB12	Growth regulator in response to ABA	(Olsson et al. 2004)	[86]
Arabidopsis	110	Theil-sen	cluster 13	Cluster 19: A cluster of TFs control drought stress in response to ABA	AT1G51140	bHLH	Drought stress	(Rizhsky et al. 2004)	new
Arabidopsis	111	Theil-sen	cluster 13	Cluster 19: A cluster of TFs control drought stress in response to ABA	AT2G46270	GBF3	induced by ABA under water deprivation	(Sehnke et al. 2005)	[84]
Arabidopsis	112	Theil-sen	cluster 13	Cluster 19: A cluster of TFs control drought stress in response to ABA	AT4G27410	RD26	Transcriptional activator in ABA-mediated dehydration response	(Tran et al. 2004)	[87]
Arabidopsis	113	Theil-sen	cluster 13	Cluster 19: A cluster of TFs control drought stress in response to ABA	AT3G19290	ABF4	Regulate ABRE-dependent ABA signaling involved in drought stress	(Yoshida et al. 2010)	[114]
Arabidopsis	114	Theil-sen	cluster 13	Cluster 19: A cluster of TFs control drought stress in response to ABA	AT4G34000	ABF3	Regulate ABRE-dependent ABA signaling involved in drought stress	(Yoshida et al. 2010)	[114]
Arabidopsis	115	Theil-sen	cluster 13	Cluster 19: A cluster of TFs control drought stress in response to ABA	AT5G47640	NF-YB2	NF-YB2 (NUCLEAR FACTOR Y, SUBUNIT B2); transcription factor	(Richardt, S. et al, 2010)	new
Arabidopsis	116	Theil-sen	cluster 13	Cluster 19: A cluster of TFs control drought stress in response to ABA	AT2G18550	HB-2	DNA binding / transcription factor	(Son, O. Et al, 2005)	new
Arabidopsis	118	Spearman	cluster 1	Cluster 1: A TF cluster controlling the root hair growth	AT2G28160	FRU	Regulates iron uptake responses in outer cells of root	(Jakoby et al. 2004; Yuan et al. 2005)	[64,65]
Arabidopsis	119	Spearman	cluster 1	Cluster 1: A TF cluster controlling the root hair growth	AT5G19790	RAP2.11	Ethylene response factor controlling root growth	(Jung et al. 2007)	[62]
Arabidopsis	120	Spearman	cluster 1	Cluster 1: A TF cluster controlling the root hair growth	AT5G58010	LRL3	Roothairless1	(Karas et al. 2009)	[58]
Arabidopsis	121	Spearman	cluster 1	Cluster 1: A TF cluster controlling the root hair growth	AT1G66470	RHD6	Early root hair formation	(Menand et al. 2007; Singh et al. 2008)	[60, 61]
Arabidopsis	122	Spearman	cluster 1	Cluster 1: A TF cluster controlling the root hair growth	AT5G25810	TINY	ERF/AP2 TF control cell expansion in root	(Wilson et al. 1996)	[63]
Arabidopsis	123	Spearman	cluster 1	Cluster 1: A TF cluster controlling the root hair growth	AT1G27740	RSL4	Postmitotic cell growth in root-hair cells	(Yi et al. 2010)	[59]
Arabidopsis	124	Spearman	cluster 2	Cluster 2: A cluster of TFs control root cap development (stem cells of roots)	AT1G33280	BRN1	BRN1, SMB control root cap maturation	(Bennett et al. 2010)	[66]
Arabidopsis	125	Spearman	cluster 2	Cluster 2: A cluster of TFs control root cap development (stem cells of roots)	AT4G10350	BRN2	BRN2, SMB control root cap maturation	(Bennett et al. 2010)	[66]
Arabidopsis	126	Spearman	cluster 2	Cluster 2: A cluster of TFs control root cap development (stem cells of roots)	AT1G66350	RGL1	Root epidermal differentiation	(Gan et al. 2007)	[105]
Arabidopsis	127	Spearman	cluster 2	Cluster 2: A cluster of TFs control root cap development (stem cells of roots)	AT2G37260	TTG2	Differentiation of trichomes and root hairless cells	(Ishida et al. 2007)	[106]
Arabidopsis	128	Spearman	cluster 2	Cluster 2: A cluster of TFs control root cap development (stem cells of roots)	AT5G57420	IAA33	IAA is involved in root development	(Kares et al. 1990; Petersson et al. 2009)	[107, 108]
Arabidopsis	129	Spearman	cluster 2	Cluster 2: A cluster of TFs control root cap development (stem cells of roots)	AT3G27010	TCP20	Postembryonic cell division in root	(Li et al. 2005)	[70]
Arabidopsis	130	Spearman	cluster 2	Cluster 2: A cluster of TFs control root cap development (stem cells of roots)	AT1G74500	TOM7	Embryonic root initiation	(Schlereth et al. 2010)	[68]
Arabidopsis	131	Spearman	cluster 2	Cluster 2: A cluster of TFs control root cap development (stem cells of roots)	AT2G30340	LBD13	Expressed in cells at the adaxial base of lateral roots	(Shuai et al. 2002)	[104]
Arabidopsis	132	Spearman	cluster 2	Cluster 2: A cluster of TFs control root cap development (stem cells of roots)	AT2G40470	LBD15	Expressed in cells at the adaxial base of lateral roots	(Shuai et al. 2002)	[104]
Arabidopsis	133	Spearman	cluster 2	Cluster 2: A cluster of TFs control root cap development (stem cells of roots)	AT1G26870	FEZ	FEZ and SMB control root stem cells in cap	(Willemsen et al. 2008)	[66]
Arabidopsis	134	Spearman	cluster 2	Cluster 2: A cluster of TFs control root cap development (stem cells of roots)	AT1G79580	SMB	FEZ and SMB control root stem cells	(Willemsen et al. 2008)	[66]
Arabidopsis	135	Spearman	cluster 2	Cluster 2: A cluster of TFs control root cap development (stem cells of roots)	AT5G39820	ANAC094	Apical meristem protein, function unknown	(Yi et al. 2010)	[59]
Arabidopsis	136	Spearman	cluster 2	Cluster 2: A cluster of TFs control root cap development (stem cells of roots)	AT1G51190	PLT2	Control root stem cell activity near cap	(Zhou et al. 2010)	[69]
Arabidopsis	137	Spearman	cluster 2	Cluster 2: A cluster of TFs control root cap development (stem cells of roots)	AT1G77200		DREB subfamily A-4 of ERF/AP2 transcription factor	(Riechmann, J. L. et al, 2000, Science)	new
Arabidopsis	142	Spearman	cluster 6	Cluster 7: A cluster of TFs that controlling root cell c	AT1G34355	PS1	Parallel spindle 1 involved in meiosis	(d'Erfurth et al. 2008)	[83]
Arabidopsis	143	Spearman	cluster 6	Cluster 7: A cluster of TFs that controlling root cell c	AT2G22840	AtGRF1	Growth factor expressed in root	(Kim et al. 2003; Kim and Kende 2004)	[80,81]
Arabidopsis	144	Spearman	cluster 6	Cluster 7: A cluster of TFs that controlling root cell c	AT2G36400	AtGRF3	Growth factor expressed in root	(Kim et al. 2003; Kim and Kende 2004)	[80,81]
Arabidopsis	145	Spearman	cluster 6	Cluster 7: A cluster of TFs that controlling root cell c	AT4G37740	AtGRF2	Growth factor expressed in root	(Kim et al. 2003; Kim and Kende 2004)	[80,81]
Arabidopsis	146	Spearman	cluster 6	Cluster 7: A cluster of TFs that controlling root cell c	AT4G23800	HMG1/HMG2	High mobile group 1, 2	(Menges et al. 2002)	[79]
Arabidopsis	147	Spearman	cluster 6	Cluster 7: A cluster of TFs that controlling root cell c	AT5G24330	AtXR6	Cell cycle regulation of late G1 to S phase	(Raynaud et al. 2006)	[77]
Arabidopsis	148	Spearman	cluster 6	Cluster 7: A cluster of TFs that controlling root cell c	AT3G01330	DEL3	Cyclin D/retinoblastoma/E2F pathway	(Sozzani et al. 2009)	[78]
Arabidopsis	149	Spearman	cluster 6	Cluster 7: A cluster of TFs that controlling root cell c	AT3G50870	MNP	GATA transcription factor	(Ohashi 2006)	[113]
Arabidopsis	151	Spearman	cluster 7	Cluster 5: A cluster of TFs control root vascular development, second wall growth development	AT4G00220	JLO	A central regulator of auxin distribution and signaling in root	(Bureau et al. 2010)	[114
Arabidopsis	152	Spearman	cluster 7	Cluster 5: A cluster of TFs control root vascular development, second wall growth development	AT3G21270	ADOF2	Early stages of vascular development	(Gardiner et al. 2010)	[74]
Arabidopsis	153	Spearman	cluster 7	Cluster 5: A cluster of TFs control root vascular development, second wall growth development	AT4G28500	SND2	Vascular cell differentiation	(Grant et al. 2010)	[73]
Arabidopsis	154	Spearman	cluster 7	Cluster 5: A cluster of TFs control root vascular development, second wall growth development	AT1G12260	VND4	Switches for protoxylem and metaxylem vessel formation	(Kubo et al. 2005)	[72]
Arabidopsis	155	Spearman	cluster 7	Cluster 5: A cluster of TFs control root vascular development, second wall growth development	AT1G71930	VND7	Regulates xylem vessel formation	(Kubo et al. 2005)	[72]
Arabidopsis	156	Spearman	cluster 7	Cluster 5: A cluster of TFs control root vascular development, second wall growth development	AT2G45420	LBD18	Lateral root and tracheary element formation	(Lee et al. 2009)	[75]
Arabidopsis	157	Spearman	cluster 7	Cluster 5: A cluster of TFs control root vascular development, second wall growth development	AT2G39830	DAR2	DA-1 related, control organ size	(Li et al. 2008)	[70]
Arabidopsis	158	Spearman	cluster 7	Cluster 5: A cluster of TFs control root vascular development, second wall growth development	AT5G66610	DAR7	DA-1 related, control organ size	(Li et al. 2008)	[70]
Arabidopsis	159	Spearman	cluster 7	Cluster 5: A cluster of TFs control root vascular development, second wall growth development	AT1G68810	bHLH	Root vascular initial	(Ohashi-Ito and Bergmann 2007)	[110]
Arabidopsis	160	Spearman	cluster 7	Cluster 5: A cluster of TFs control root vascular development, second wall growth development	AT5G12870	MYB46	Target of SND1, control second wall biosynthesis	(Zhong et al. 2007)	[76]
Arabidopsis	161	Spearman	cluster 7	Cluster 5: A cluster of TFs control root vascular development, second wall growth development	AT1G17950	MYB52	Second wall growth	(Zhong et al. 2008)	[76]
Arabidopsis	162	Spearman	cluster 7	Cluster 5: A cluster of TFs control root vascular development, second wall growth development	AT1G63910	MYB103	Second wall growth	(Zhong et al. 2008)	[76]
Arabidopsis	163	Spearman	cluster 7	Cluster 5: A cluster of TFs control root vascular development, second wall growth development	AT1G66230	MYB20	Second wall growth	(Zhong et al. 2008)	[76]
Arabidopsis	164	Spearman	cluster 7	Cluster 5: A cluster of TFs control root vascular development, second wall growth development	AT1G73410	MYB54	Second wall growth	(Zhong et al. 2008)	[76]
Arabidopsis	166	Spearman	cluster 14	Cluster 19: A cluster of TFs control drought stress in response to ABA	AT1G73730	EIL3	Ethylene signaling	(Binder et al. 2007)	[116]
Arabidopsis	167	Spearman	cluster 14	Cluster 19: A cluster of TFs control drought stress in response to ABA	AT1G52890	ANAC019	Bind to drought-responsive cis-element in response to ABA	(Jiang et al. 2009; Tran et al. 2004)	[85,87]
Arabidopsis	168	Spearman	cluster 14	Cluster 19: A cluster of TFs control drought stress in response to ABA	AT4G21440	MYB102	ABA-induced protein	(Leonhardt et al. 2004)	[88]
Arabidopsis	169	Spearman	cluster 14	Cluster 19: A cluster of TFs control drought stress in response to ABA	AT2G46680	ATHB7	Growth regulator in response to ABA	(Olsson et al. 2004)	[86]
Arabidopsis	170	Spearman	cluster 14	Cluster 19: A cluster of TFs control drought stress in response to ABA	AT3G61890	ATHB12	Growth regulator in response to ABA	(Olsson et al. 2004)	[86]
Arabidopsis	171	Spearman	cluster 14	Cluster 19: A cluster of TFs control drought stress in response to ABA	AT1G51140	bHLH	Drought stress	(Rizhsky et al. 2004)	[115]
Arabidopsis	172	Spearman	cluster 14	Cluster 19: A cluster of TFs control drought stress in response to ABA	AT2G46270	GBF3	induced by ABA under water deprivation	(Sehnke et al. 2005)	[84]
Arabidopsis	173	Spearman	cluster 14	Cluster 19: A cluster of TFs control drought stress in response to ABA	AT4G27410	RD26	Transcriptional activator in ABA-mediated dehydration response	(Tran et al. 2004)	[87]
Arabidopsis	174	Spearman	cluster 14	Cluster 19: A cluster of TFs control drought stress in response to ABA	AT3G19290	ABF4	Regulate ABRE-dependent ABA signaling involved in drought stress	(Yoshida et al. 2010)	[114]
Arabidopsis	175	Spearman	cluster 14	Cluster 19: A cluster of TFs control drought stress in response to ABA	AT4G34000	ABF3	Regulate ABRE-dependent ABA signaling involved in drought stress	(Yoshida et al. 2010)	[114]
Arabidopsis	176	Spearman	cluster 14	Cluster 19: A cluster of TFs control drought stress in response to ABA	AT5G47640	NF-YB2	NF-YB2 (NUCLEAR FACTOR Y, SUBUNIT B2); transcription factor	(Richardt, S. et al, 2010)	new
Arabidopsis	177	Spearman	cluster 14	Cluster 19: A cluster of TFs control drought stress in response to ABA	AT2G18550	HB-2	DNA binding / transcription factor	(Son, O. Et al, 2005)	new
Arabidopsis	182	Rank_Theil_sen	cluster 1	Cluster 2: A cluster of TFs control root cap development (stem cells of roots)	AT1G33280	BRN1	BRN1, SMB control root cap maturation	(Bennett et al. 2010)	[66]
Arabidopsis	183	Rank_Theil_sen	cluster 1	Cluster 2: A cluster of TFs control root cap development (stem cells of roots)	AT4G10350	BRN2	BRN2, SMB control root cap maturation	(Bennett et al. 2010)	[66]
Arabidopsis	184	Rank_Theil_sen	cluster 1	Cluster 2: A cluster of TFs control root cap development (stem cells of roots)	AT1G66350	RGL1	Root epidermal differentiation	(Gan et al. 2007)	[105]
Arabidopsis	185	Rank_Theil_sen	cluster 1	Cluster 2: A cluster of TFs control root cap development (stem cells of roots)	AT2G37260	TTG2	Differentiation of trichomes and root hairless cells	(Ishida et al. 2007)	[106]
Arabidopsis	186	Rank_Theil_sen	cluster 1	Cluster 2: A cluster of TFs control root cap development (stem cells of roots)	AT5G57420	IAA33	IAA is involved in root development	(Kares et al. 1990; Petersson et al. 2009)	[107, 108]
Arabidopsis	187	Rank_Theil_sen	cluster 1	Cluster 2: A cluster of TFs control root cap development (stem cells of roots)	AT1G74500	TOM7	Embryonic root initiation	(Schlereth et al. 2010)	[68]
Arabidopsis	188	Rank_Theil_sen	cluster 1	Cluster 2: A cluster of TFs control root cap development (stem cells of roots)	AT2G30340	LBD13	Expressed in cells at the adaxial base of lateral roots	(Shuai et al. 2002)	[104]
Arabidopsis	189	Rank_Theil_sen	cluster 1	Cluster 2: A cluster of TFs control root cap development (stem cells of roots)	AT2G40470	LBD15	Expressed in cells at the adaxial base of lateral roots	(Shuai et al. 2002)	[104]
Arabidopsis	190	Rank_Theil_sen	cluster 1	Cluster 2: A cluster of TFs control root cap development (stem cells of roots)	AT1G26870	FEZ	FEZ and SMB control root stem cells in cap	(Willemsen et al. 2008)	[66]
Arabidopsis	191	Rank_Theil_sen	cluster 1	Cluster 2: A cluster of TFs control root cap development (stem cells of roots)	AT1G79580	SMB	FEZ and SMB control root stem cells	(Willemsen et al. 2008)	[66]
Arabidopsis	192	Rank_Theil_sen	cluster 1	Cluster 2: A cluster of TFs control root cap development (stem cells of roots)	AT5G39820	ANAC094	Apical meristem protein, function unknown	(Yi et al. 2010)	[59]
Arabidopsis	193	Rank_Theil_sen	cluster 1	Cluster 2: A cluster of TFs control root cap development (stem cells of roots)	AT1G51190	PLT2	Control root stem cell activity near cap	(Zhou et al. 2010)	[69]
Arabidopsis	194	Rank_Theil_sen	cluster 1	Cluster 2: A cluster of TFs control root cap development (stem cells of roots)	AT1G77200		DREB subfamily A-4 of ERF/AP2 transcription factor	(Riechmann, J. L. et al, 2000, Science)	new
Arabidopsis	198	Rank_Theil_sen	cluster 4	Cluster 1: A TF cluster controlling the root hair growth	AT2G28160	FRU	Regulates iron uptake responses in outer cells of root	(Jakoby et al. 2004; Yuan et al. 2005)	[64,65]
Arabidopsis	199	Rank_Theil_sen	cluster 4	Cluster 1: A TF cluster controlling the root hair growth	AT5G19790	RAP2.11	Ethylene response factor controlling root growth	(Jung et al. 2007)	[62]
Arabidopsis	200	Rank_Theil_sen	cluster 4	Cluster 1: A TF cluster controlling the root hair growth	AT5G58010	LRL3	Roothairless1	(Karas et al. 2009)	[58]
Arabidopsis	201	Rank_Theil_sen	cluster 4	Cluster 1: A TF cluster controlling the root hair growth	AT1G66470	RHD6	Early root hair formation	(Menand et al. 2007; Singh et al. 2008)	[60, 61]
Arabidopsis	202	Rank_Theil_sen	cluster 4	Cluster 1: A TF cluster controlling the root hair growth	AT1G27740	RSL4	Postmitotic cell growth in root-hair cells	(Yi et al. 2010)	[59]
Arabidopsis	203	Rank_Theil_sen	cluster 5	Cluster 7: A cluster of TFs that controlling root cell c	AT1G34355	PS1	Parallel spindle 1 involved in meiosis	(d'Erfurth et al. 2008)	[83]
Arabidopsis	204	Rank_Theil_sen	cluster 5	Cluster 7: A cluster of TFs that controlling root cell c	AT2G22840	AtGRF1	Growth factor expressed in root	(Kim et al. 2003; Kim and Kende 2004)	[80,81]
Arabidopsis	205	Rank_Theil_sen	cluster 5	Cluster 7: A cluster of TFs that controlling root cell c	AT2G36400	AtGRF3	Growth factor expressed in root	(Kim et al. 2003; Kim and Kende 2004)	[80,81]
Arabidopsis	206	Rank_Theil_sen	cluster 5	Cluster 7: A cluster of TFs that controlling root cell c	AT4G37740	AtGRF2	Growth factor expressed in root	(Kim et al. 2003; Kim and Kende 2004)	[80,81]
Arabidopsis	207	Rank_Theil_sen	cluster 5	Cluster 7: A cluster of TFs that controlling root cell c	AT4G23800	HMG1/HMG2	High mobile group 1, 2	(Menges et al. 2002)	[79]
Arabidopsis	208	Rank_Theil_sen	cluster 5	Cluster 7: A cluster of TFs that controlling root cell c	AT5G24330	AtXR6	Cell cycle regulation of late G1 to S phase	(Raynaud et al. 2006)	[77]
Arabidopsis	209	Rank_Theil_sen	cluster 5	Cluster 7: A cluster of TFs that controlling root cell c	AT3G01330	DEL3	Cyclin D/retinoblastoma/E2F pathway	(Sozzani et al. 2009)	[78]
Arabidopsis	210	Rank_Theil_sen	cluster 5	Cluster 7: A cluster of TFs that controlling root cell c	AT3G50870	MNP	GATA transcription factor	(Ohashi 2006)	[113]
Arabidopsis	212	Rank_Theil_sen	cluster 6	Cluster 5: A cluster of TFs control root vascular development, second wall growth development	AT4G00220	JLO	A central regulator of auxin distribution and signaling in root	(Bureau et al. 2010)	[115
Arabidopsis	213	Rank_Theil_sen	cluster 6	Cluster 5: A cluster of TFs control root vascular development, second wall growth development	AT3G21270	ADOF2	Early stages of vascular development	(Gardiner et al. 2010)	[74]
Arabidopsis	214	Rank_Theil_sen	cluster 6	Cluster 5: A cluster of TFs control root vascular development, second wall growth development	AT4G28500	SND2	Vascular cell differentiation	(Grant et al. 2010)	[73]
Arabidopsis	215	Rank_Theil_sen	cluster 6	Cluster 5: A cluster of TFs control root vascular development, second wall growth development	AT1G12260	VND4	Switches for protoxylem and metaxylem vessel formation	(Kubo et al. 2005)	[72]
Arabidopsis	216	Rank_Theil_sen	cluster 6	Cluster 5: A cluster of TFs control root vascular development, second wall growth development	AT1G71930	VND7	Regulates xylem vessel formation	(Kubo et al. 2005)	[72]
Arabidopsis	217	Rank_Theil_sen	cluster 6	Cluster 5: A cluster of TFs control root vascular development, second wall growth development	AT2G45420	LBD18	Lateral root and tracheary element formation	(Lee et al. 2009)	[75]
Arabidopsis	218	Rank_Theil_sen	cluster 6	Cluster 5: A cluster of TFs control root vascular development, second wall growth development	AT2G39830	DAR2	DA-1 related, control organ size	(Li et al. 2008)	[70]
Arabidopsis	219	Rank_Theil_sen	cluster 6	Cluster 5: A cluster of TFs control root vascular development, second wall growth development	AT1G68810	bHLH	Root vascular initial	(Ohashi-Ito and Bergmann 2007)	[110]
Arabidopsis	220	Rank_Theil_sen	cluster 6	Cluster 5: A cluster of TFs control root vascular development, second wall growth development	AT5G12870	MYB46	Target of SND1, control second wall biosynthesis	(Zhong et al. 2007)	[76]
Arabidopsis	221	Rank_Theil_sen	cluster 6	Cluster 5: A cluster of TFs control root vascular development, second wall growth development	AT1G17950	MYB52	Second wall growth	(Zhong et al. 2008)	[76]
Arabidopsis	222	Rank_Theil_sen	cluster 6	Cluster 5: A cluster of TFs control root vascular development, second wall growth development	AT1G63910	MYB103	Second wall growth	(Zhong et al. 2008)	[76]
Arabidopsis	223	Rank_Theil_sen	cluster 6	Cluster 5: A cluster of TFs control root vascular development, second wall growth development	AT1G66230	MYB20	Second wall growth	(Zhong et al. 2008)	[76]
Arabidopsis	224	Rank_Theil_sen	cluster 6	Cluster 5: A cluster of TFs control root vascular development, second wall growth development	AT1G73410	MYB54	Second wall growth	(Zhong et al. 2008)	[76]
Arabidopsis	226	Rank_Theil_sen	cluster 11	Cluster 19: A cluster of TFs control drought stress in response to ABA	AT1G73730	EIL3	Ethylene signaling	(Binder et al. 2007)	[116]
Arabidopsis	227	Rank_Theil_sen	cluster 11	Cluster 19: A cluster of TFs control drought stress in response to ABA	AT1G52890	ANAC019	Bind to drought-responsive cis-element in response to ABA	(Jiang et al. 2009; Tran et al. 2004)	[85,87]
Arabidopsis	228	Rank_Theil_sen	cluster 11	Cluster 19: A cluster of TFs control drought stress in response to ABA	AT4G21440	MYB102	ABA-induced protein	(Leonhardt et al. 2004)	[88]
Arabidopsis	229	Rank_Theil_sen	cluster 11	Cluster 19: A cluster of TFs control drought stress in response to ABA	AT2G46680	ATHB7	Growth regulator in response to ABA	(Olsson et al. 2004)	[86]
Arabidopsis	230	Rank_Theil_sen	cluster 11	Cluster 19: A cluster of TFs control drought stress in response to ABA	AT3G61890	ATHB12	Growth regulator in response to ABA	(Olsson et al. 2004)	[86]
Arabidopsis	231	Rank_Theil_sen	cluster 11	Cluster 19: A cluster of TFs control drought stress in response to ABA	AT1G51140	bHLH	Drought stress	(Rizhsky et al. 2004)	[115]
Arabidopsis	232	Rank_Theil_sen	cluster 11	Cluster 19: A cluster of TFs control drought stress in response to ABA	AT2G46270	GBF3	induced by ABA under water deprivation	(Sehnke et al. 2005)	[84]
Arabidopsis	233	Rank_Theil_sen	cluster 11	Cluster 19: A cluster of TFs control drought stress in response to ABA	AT4G27410	RD26	Transcriptional activator in ABA-mediated dehydration response	(Tran et al. 2004)	[87]
Arabidopsis	234	Rank_Theil_sen	cluster 11	Cluster 19: A cluster of TFs control drought stress in response to ABA	AT3G19290	ABF4	Regulate ABRE-dependent ABA signaling involved in drought stress	(Yoshida et al. 2010)	[114]
Arabidopsis	235	Rank_Theil_sen	cluster 11	Cluster 19: A cluster of TFs control drought stress in response to ABA	AT4G34000	ABF3	Regulate ABRE-dependent ABA signaling involved in drought stress	(Yoshida et al. 2010)	[114]
Arabidopsis	236	Rank_Theil_sen	cluster 11	Cluster 19: A cluster of TFs control drought stress in response to ABA	AT4G25480	DREB1A	Drought stress genes responsive to ABA	(Liu, Q, et al, 1998)	new
Arabidopsis	237	Rank_Theil_sen	cluster 11	Cluster 19: A cluster of TFs control drought stress in response to ABA	AT5G47640	NF-YB2	NF-YB2 (NUCLEAR FACTOR Y, SUBUNIT B2); transcription factor	(Richardt, S. et al, 2010)	new
Arabidopsis	238	Rank_Theil_sen	cluster 11	Cluster 19: A cluster of TFs control drought stress in response to ABA	AT2G18550	HB-2	DNA binding / transcription factor	(Son, O. Et al, 2005)	new
Arabidopsis	242	Kendall	cluster 2	Cluster 1: A TF cluster controlling the root hair growth	AT2G28160	FRU	Regulates iron uptake responses in outer cells of root	(Jakoby et al. 2004; Yuan et al. 2005)	[64,65]
Arabidopsis	243	Kendall	cluster 2	Cluster 1: A TF cluster controlling the root hair growth	AT5G19790	RAP2.11	Ethylene response factor controlling root growth	(Jung et al. 2007)	[62]
Arabidopsis	244	Kendall	cluster 2	Cluster 1: A TF cluster controlling the root hair growth	AT5G58010	LRL3	Roothairless1	(Karas et al. 2009)	[58]
Arabidopsis	245	Kendall	cluster 2	Cluster 1: A TF cluster controlling the root hair growth	AT5G25810	TINY	ERF/AP2 TF control cell expansion in root	(Wilson et al. 1996)	[63]
Arabidopsis	246	Kendall	cluster 2	Cluster 1: A TF cluster controlling the root hair growth	AT1G27740	RSL4	Postmitotic cell growth in root-hair cells	(Yi et al. 2010)	[59]
Arabidopsis	247	Kendall	cluster 3	Cluster 2: A cluster of TFs control root cap development (stem cells of roots)	AT1G33280	BRN1	BRN1, SMB control root cap maturation	(Bennett et al. 2010)	[66]
Arabidopsis	248	Kendall	cluster 3	Cluster 2: A cluster of TFs control root cap development (stem cells of roots)	AT4G10350	BRN2	BRN2, SMB control root cap maturation	(Bennett et al. 2010)	[66]
Arabidopsis	249	Kendall	cluster 3	Cluster 2: A cluster of TFs control root cap development (stem cells of roots)	AT1G66350	RGL1	Root epidermal differentiation	(Gan et al. 2007)	[105]
Arabidopsis	250	Kendall	cluster 3	Cluster 2: A cluster of TFs control root cap development (stem cells of roots)	AT2G37260	TTG2	Differentiation of trichomes and root hairless cells	(Ishida et al. 2007)	[106]
Arabidopsis	251	Kendall	cluster 3	Cluster 2: A cluster of TFs control root cap development (stem cells of roots)	AT5G57420	IAA33	IAA is involved in root development	(Kares et al. 1990; Petersson et al. 2009)	[107, 108]
Arabidopsis	252	Kendall	cluster 3	Cluster 2: A cluster of TFs control root cap development (stem cells of roots)	AT1G74500	TOM7	Embryonic root initiation	(Schlereth et al. 2010)	[68]
Arabidopsis	253	Kendall	cluster 3	Cluster 2: A cluster of TFs control root cap development (stem cells of roots)	AT2G30340	LBD13	Expressed in cells at the adaxial base of lateral roots	(Shuai et al. 2002)	[104]
Arabidopsis	254	Kendall	cluster 3	Cluster 2: A cluster of TFs control root cap development (stem cells of roots)	AT2G40470	LBD15	Expressed in cells at the adaxial base of lateral roots	(Shuai et al. 2002)	[104]
Arabidopsis	255	Kendall	cluster 3	Cluster 2: A cluster of TFs control root cap development (stem cells of roots)	AT1G26870	FEZ	FEZ and SMB control root stem cells in cap	(Willemsen et al. 2008)	[66]
Arabidopsis	256	Kendall	cluster 3	Cluster 2: A cluster of TFs control root cap development (stem cells of roots)	AT1G79580	SMB	FEZ and SMB control root stem cells	(Willemsen et al. 2008)	[66]
Arabidopsis	257	Kendall	cluster 3	Cluster 2: A cluster of TFs control root cap development (stem cells of roots)	AT5G39820	ANAC094	Apical meristem protein, function unknown	(Yi et al. 2010)	[59]
Arabidopsis	258	Kendall	cluster 3	Cluster 2: A cluster of TFs control root cap development (stem cells of roots)	AT1G51190	PLT2	Control root stem cell activity near cap	(Zhou et al. 2010)	[69]
Arabidopsis	259	Kendall	cluster 3	Cluster 2: A cluster of TFs control root cap development (stem cells of roots)	AT1G77200		DREB subfamily A-4 of ERF/AP2 transcription factor	(Riechmann, J. L. et al, 2000, Science)	new
Arabidopsis	263	Kendall	cluster 7	Cluster 5: A cluster of TFs control root vascular development, second wall growth development	AT4G00220	JLO	A central regulator of auxin distribution and signaling in root	(Bureau et al. 2010)	[116
Arabidopsis	264	Kendall	cluster 7	Cluster 5: A cluster of TFs control root vascular development, second wall growth development	AT3G21270	ADOF2	Early stages of vascular development	(Gardiner et al. 2010)	[74]
Arabidopsis	265	Kendall	cluster 7	Cluster 5: A cluster of TFs control root vascular development, second wall growth development	AT4G28500	SND2	Vascular cell differentiation	(Grant et al. 2010)	[73]
Arabidopsis	266	Kendall	cluster 7	Cluster 5: A cluster of TFs control root vascular development, second wall growth development	AT1G12260	VND4	Switches for protoxylem and metaxylem vessel formation	(Kubo et al. 2005)	[72]
Arabidopsis	267	Kendall	cluster 7	Cluster 5: A cluster of TFs control root vascular development, second wall growth development	AT1G71930	VND7	Regulates xylem vessel formation	(Kubo et al. 2005)	[72]
Arabidopsis	268	Kendall	cluster 7	Cluster 5: A cluster of TFs control root vascular development, second wall growth development	AT2G45420	LBD18	Lateral root and tracheary element formation	(Lee et al. 2009)	[75]
Arabidopsis	269	Kendall	cluster 7	Cluster 5: A cluster of TFs control root vascular development, second wall growth development	AT1G68810	bHLH	Root vascular initial	(Ohashi-Ito and Bergmann 2007)	[110]
Arabidopsis	270	Kendall	cluster 7	Cluster 5: A cluster of TFs control root vascular development, second wall growth development	AT5G12870	MYB46	Target of SND1, control second wall biosynthesis	(Zhong et al. 2007)	[76]
Arabidopsis	271	Kendall	cluster 7	Cluster 5: A cluster of TFs control root vascular development, second wall growth development	AT1G17950	MYB52	Second wall growth	(Zhong et al. 2008)	[76]
Arabidopsis	272	Kendall	cluster 7	Cluster 5: A cluster of TFs control root vascular development, second wall growth development	AT1G63910	MYB103	Second wall growth	(Zhong et al. 2008)	[76]
Arabidopsis	273	Kendall	cluster 7	Cluster 5: A cluster of TFs control root vascular development, second wall growth development	AT1G66230	MYB20	Second wall growth	(Zhong et al. 2008)	[76]
Arabidopsis	274	Kendall	cluster 7	Cluster 5: A cluster of TFs control root vascular development, second wall growth development	AT1G73410	MYB54	Second wall growth	(Zhong et al. 2008)	[76]
Arabidopsis	276	Kendall	cluster 14	Cluster 19: A cluster of TFs control drought stress in response to ABA	AT2G46680	ATHB7	Growth regulator in response to ABA	(Olsson et al. 2004)	[86]
Arabidopsis	277	Kendall	cluster 14	Cluster 19: A cluster of TFs control drought stress in response to ABA	AT3G61890	ATHB12	Growth regulator in response to ABA	(Olsson et al. 2004)	[86]
Arabidopsis	278	Kendall	cluster 14	Cluster 19: A cluster of TFs control drought stress in response to ABA	AT1G51140	bHLH	Drought stress	(Rizhsky et al. 2004)	[115]
Arabidopsis	279	Kendall	cluster 14	Cluster 19: A cluster of TFs control drought stress in response to ABA	AT2G46270	GBF3	induced by ABA under water deprivation	(Sehnke et al. 2005)	[84]
Arabidopsis	280	Kendall	cluster 14	Cluster 19: A cluster of TFs control drought stress in response to ABA	AT4G27410	RD26	Transcriptional activator in ABA-mediated dehydration response	(Tran et al. 2004)	[87]
Arabidopsis	281	Kendall	cluster 14	Cluster 19: A cluster of TFs control drought stress in response to ABA	AT3G19290	ABF4	Regulate ABRE-dependent ABA signaling involved in drought stress	(Yoshida et al. 2010)	[114]
Arabidopsis	282	Kendall	cluster 14	Cluster 19: A cluster of TFs control drought stress in response to ABA	AT4G34000	ABF3	Regulate ABRE-dependent ABA signaling involved in drought stress	(Yoshida et al. 2010)	[114]
Arabidopsis	283	Kendall	cluster 14	Cluster 19: A cluster of TFs control drought stress in response to ABA	AT5G47640	NF-YB2	NF-YB2 (NUCLEAR FACTOR Y, SUBUNIT B2); transcription factor	(Richardt, S. et al, 2010)	new
Arabidopsis	284	Kendall	cluster 14	Cluster 19: A cluster of TFs control drought stress in response to ABA	AT2G18550	HB-2	DNA binding / transcription factor	(Son, O. Et al, 2005)	new
Arabidopsis	287	Kendall	cluster 21	Cluster 7: A cluster of TFs that controlling root cell c	AT1G34355	PS1	Parallel spindle 1 involved in meiosis	(d'Erfurth et al. 2008)	[83]
Arabidopsis	288	Kendall	cluster 21	Cluster 7: A cluster of TFs that controlling root cell c	AT2G22840	AtGRF1	Growth factor expressed in root	(Kim et al. 2003; Kim and Kende 2004)	[80,81]
Arabidopsis	289	Kendall	cluster 21	Cluster 7: A cluster of TFs that controlling root cell c	AT2G36400	AtGRF3	Growth factor expressed in root	(Kim et al. 2003; Kim and Kende 2004)	[80,81]
Arabidopsis	290	Kendall	cluster 21	Cluster 7: A cluster of TFs that controlling root cell c	AT4G37740	AtGRF2	Growth factor expressed in root	(Kim et al. 2003; Kim and Kende 2004)	[80,81]
Arabidopsis	291	Kendall	cluster 21	Cluster 7: A cluster of TFs that controlling root cell c	AT4G23800	HMG1/HMG2	High mobile group 1, 2	(Menges et al. 2002)	[79]
Arabidopsis	292	Kendall	cluster 21	Cluster 7: A cluster of TFs that controlling root cell c	AT3G01330	DEL3	Cyclin D/retinoblastoma/E2F pathway	(Sozzani et al. 2009)	[78]
Arabidopsis	293	Kendall	cluster 21	Cluster 7: A cluster of TFs that controlling root cell c	AT3G50870	MNP	GATA transcription factor	(Ohashi 2006)	[113]
Arabidopsis	295	Hoeffd	cluster 2	Cluster 2: A cluster of TFs control root cap development (stem cells of roots)	AT1G33280	BRN1	BRN1, SMB control root cap maturation	(Bennett et al. 2010)	[66]
Arabidopsis	296	Hoeffd	cluster 2	Cluster 2: A cluster of TFs control root cap development (stem cells of roots)	AT4G10350	BRN2	BRN2, SMB control root cap maturation	(Bennett et al. 2010)	[66]
Arabidopsis	297	Hoeffd	cluster 2	Cluster 2: A cluster of TFs control root cap development (stem cells of roots)	AT1G66350	RGL1	Root epidermal differentiation	(Gan et al. 2007)	[105]
Arabidopsis	298	Hoeffd	cluster 2	Cluster 2: A cluster of TFs control root cap development (stem cells of roots)	AT2G37260	TTG2	Differentiation of trichomes and root hairless cells	(Ishida et al. 2007)	[106]
Arabidopsis	299	Hoeffd	cluster 2	Cluster 2: A cluster of TFs control root cap development (stem cells of roots)	AT5G57420	IAA33	IAA is involved in root development	(Kares et al. 1990; Petersson et al. 2009)	[107, 108]
Arabidopsis	300	Hoeffd	cluster 2	Cluster 2: A cluster of TFs control root cap development (stem cells of roots)	AT3G27010	TCP20	Postembryonic cell division in root	(Li et al. 2005)	[70]
Arabidopsis	301	Hoeffd	cluster 2	Cluster 2: A cluster of TFs control root cap development (stem cells of roots)	AT1G74500	TOM7	Embryonic root initiation	(Schlereth et al. 2010)	[68]
Arabidopsis	302	Hoeffd	cluster 2	Cluster 2: A cluster of TFs control root cap development (stem cells of roots)	AT2G30340	LBD13	Expressed in cells at the adaxial base of lateral roots	(Shuai et al. 2002)	[104]
Arabidopsis	303	Hoeffd	cluster 2	Cluster 2: A cluster of TFs control root cap development (stem cells of roots)	AT2G40470	LBD15	Expressed in cells at the adaxial base of lateral roots	(Shuai et al. 2002)	[104]
Arabidopsis	304	Hoeffd	cluster 2	Cluster 2: A cluster of TFs control root cap development (stem cells of roots)	AT1G26870	FEZ	FEZ and SMB control root stem cells in cap	(Willemsen et al. 2008)	[66]
Arabidopsis	305	Hoeffd	cluster 2	Cluster 2: A cluster of TFs control root cap development (stem cells of roots)	AT1G79580	SMB	FEZ and SMB control root stem cells	(Willemsen et al. 2008)	[66]
Arabidopsis	306	Hoeffd	cluster 2	Cluster 2: A cluster of TFs control root cap development (stem cells of roots)	AT5G39820	ANAC094	Apical meristem protein, function unknown	(Yi et al. 2010)	[59]
Arabidopsis	307	Hoeffd	cluster 2	Cluster 2: A cluster of TFs control root cap development (stem cells of roots)	AT1G51190	PLT2	Control root stem cell activity near cap	(Zhou et al. 2010)	[69]
Arabidopsis	308	Hoeffd	cluster 2	Cluster 2: A cluster of TFs control root cap development (stem cells of roots)	AT1G77200		DREB subfamily A-4 of ERF/AP2 transcription factor	(Riechmann, J. L. et al, 2000, Science)	new
Arabidopsis	313	Hoeffd	cluster 3	Cluster 1: A TF cluster controlling the root hair growth	AT2G28160	FRU	Regulates iron uptake responses in outer cells of root	(Jakoby et al. 2004; Yuan et al. 2005)	[64,65]
Arabidopsis	314	Hoeffd	cluster 3	Cluster 1: A TF cluster controlling the root hair growth	AT5G19790	RAP2.11	Ethylene response factor controlling root growth	(Jung et al. 2007)	[62]
Arabidopsis	315	Hoeffd	cluster 3	Cluster 1: A TF cluster controlling the root hair growth	AT5G58010	LRL3	Roothairless1	(Karas et al. 2009)	[58]
Arabidopsis	316	Hoeffd	cluster 3	Cluster 1: A TF cluster controlling the root hair growth	AT1G66470	RHD6	Early root hair formation	(Menand et al. 2007; Singh et al. 2008)	[60, 61]
Arabidopsis	317	Hoeffd	cluster 3	Cluster 1: A TF cluster controlling the root hair growth	AT5G25810	TINY	ERF/AP2 TF control cell expansion in root	(Wilson et al. 1996)	[63]
Arabidopsis	318	Hoeffd	cluster 3	Cluster 1: A TF cluster controlling the root hair growth	AT1G27740	RSL4	Postmitotic cell growth in root-hair cells	(Yi et al. 2010)	[59]
Arabidopsis	319	Hoeffd	cluster 5	Cluster 5: A cluster of TFs control root vascular development, second wall growth development	AT4G00220	JLO	A central regulator of auxin distribution and signaling in root	(Bureau et al. 2010)	[117
Arabidopsis	320	Hoeffd	cluster 5	Cluster 5: A cluster of TFs control root vascular development, second wall growth development	AT3G21270	ADOF2	Early stages of vascular development	(Gardiner et al. 2010)	[74]
Arabidopsis	321	Hoeffd	cluster 5	Cluster 5: A cluster of TFs control root vascular development, second wall growth development	AT4G28500	SND2	Vascular cell differentiation	(Grant et al. 2010)	[73]
Arabidopsis	322	Hoeffd	cluster 5	Cluster 5: A cluster of TFs control root vascular development, second wall growth development	AT1G12260	VND4	Switches for protoxylem and metaxylem vessel formation	(Kubo et al. 2005)	[72]
Arabidopsis	323	Hoeffd	cluster 5	Cluster 5: A cluster of TFs control root vascular development, second wall growth development	AT1G71930	VND7	Regulates xylem vessel formation	(Kubo et al. 2005)	[72]
Arabidopsis	324	Hoeffd	cluster 5	Cluster 5: A cluster of TFs control root vascular development, second wall growth development	AT2G45420	LBD18	Lateral root and tracheary element formation	(Lee et al. 2009)	[75]
Arabidopsis	325	Hoeffd	cluster 5	Cluster 5: A cluster of TFs control root vascular development, second wall growth development	AT2G39830	DAR2	DA-1 related, control organ size	(Li et al. 2008)	[70]
Arabidopsis	326	Hoeffd	cluster 5	Cluster 5: A cluster of TFs control root vascular development, second wall growth development	AT5G66610	DAR7	DA-1 related, control organ size	(Li et al. 2008)	[70]
Arabidopsis	327	Hoeffd	cluster 5	Cluster 5: A cluster of TFs control root vascular development, second wall growth development	AT1G68810	bHLH	Root vascular initial	(Ohashi-Ito and Bergmann 2007)	[110]
Arabidopsis	328	Hoeffd	cluster 5	Cluster 5: A cluster of TFs control root vascular development, second wall growth development	AT5G12870	MYB46	Target of SND1, control second wall biosynthesis	(Zhong et al. 2007)	[76]
Arabidopsis	329	Hoeffd	cluster 5	Cluster 5: A cluster of TFs control root vascular development, second wall growth development	AT1G17950	MYB52	Second wall growth	(Zhong et al. 2008)	[76]
Arabidopsis	330	Hoeffd	cluster 5	Cluster 5: A cluster of TFs control root vascular development, second wall growth development	AT1G63910	MYB103	Second wall growth	(Zhong et al. 2008)	[76]
Arabidopsis	331	Hoeffd	cluster 5	Cluster 5: A cluster of TFs control root vascular development, second wall growth development	AT1G66230	MYB20	Second wall growth	(Zhong et al. 2008)	[76]
Arabidopsis	332	Hoeffd	cluster 5	Cluster 5: A cluster of TFs control root vascular development, second wall growth development	AT1G73410	MYB54	Second wall growth	(Zhong et al. 2008)	[76]
Arabidopsis	334	Hoeffd	cluster 10	Cluster 7: A cluster of TFs that controlling root cell c	AT1G34355	PS1	Parallel spindle 1 involved in meiosis	(d'Erfurth et al. 2008)	[83]
Arabidopsis	335	Hoeffd	cluster 10	Cluster 7: A cluster of TFs that controlling root cell c	AT2G22840	AtGRF1	Growth factor expressed in root	(Kim et al. 2003; Kim and Kende 2004)	[80,81]
Arabidopsis	336	Hoeffd	cluster 10	Cluster 7: A cluster of TFs that controlling root cell c	AT5G24330	AtXR6	Cell cycle regulation of late G1 to S phase	(Raynaud et al. 2006)	[77]
Arabidopsis	337	Hoeffd	cluster 10	Cluster 7: A cluster of TFs that controlling root cell c	AT3G01330	DEL3	Cyclin D/retinoblastoma/E2F pathway	(Sozzani et al. 2009)	[78]
Arabidopsis	338	Hoeffd	cluster 16	Cluster 19: A cluster of TFs control drought stress in response to ABA	AT4G21440	MYB102	ABA-induced protein	(Leonhardt et al. 2004)	[88]
Arabidopsis	339	Hoeffd	cluster 16	Cluster 19: A cluster of TFs control drought stress in response to ABA	AT2G46680	ATHB7	Growth regulator in response to ABA	(Olsson et al. 2004)	[86]
Arabidopsis	340	Hoeffd	cluster 16	Cluster 19: A cluster of TFs control drought stress in response to ABA	AT3G61890	ATHB12	Growth regulator in response to ABA	(Olsson et al. 2004)	[86]
Arabidopsis	341	Hoeffd	cluster 16	Cluster 19: A cluster of TFs control drought stress in response to ABA	AT1G51140	bHLH	Drought stress	(Rizhsky et al. 2004)	[115]
Arabidopsis	342	Hoeffd	cluster 16	Cluster 19: A cluster of TFs control drought stress in response to ABA	AT2G46270	GBF3	induced by ABA under water deprivation	(Sehnke et al. 2005)	[84]
Arabidopsis	343	Hoeffd	cluster 16	Cluster 19: A cluster of TFs control drought stress in response to ABA	AT4G27410	RD26	Transcriptional activator in ABA-mediated dehydration response	(Tran et al. 2004)	[87]
Arabidopsis	344	Hoeffd	cluster 16	Cluster 19: A cluster of TFs control drought stress in response to ABA	AT3G19290	ABF4	Regulate ABRE-dependent ABA signaling involved in drought stress	(Yoshida et al. 2010)	[114]
Arabidopsis	345	Hoeffd	cluster 16	Cluster 19: A cluster of TFs control drought stress in response to ABA	AT4G34000	ABF3	Regulate ABRE-dependent ABA signaling involved in drought stress	(Yoshida et al. 2010)	[114]
Arabidopsis	346	Hoeffd	cluster 16	Cluster 19: A cluster of TFs control drought stress in response to ABA	AT5G47640	NF-YB2	NF-YB2 (NUCLEAR FACTOR Y, SUBUNIT B2); transcription factor	(Richardt, S. et al, 2010)	new
Arabidopsis	347	Hoeffd	cluster 16	Cluster 19: A cluster of TFs control drought stress in response to ABA	AT2G18550	HB-2	DNA binding / transcription factor	(Son, O. Et al, 2005)	new
Arabidopsis	350	Hoeffd	cluster 17	Cluster 7: A cluster of TFs that controlling root cell c	AT2G36400	AtGRF3	Growth factor expressed in root	(Kim et al. 2003; Kim and Kende 2004)	[80,81]
Arabidopsis	351	Hoeffd	cluster 17	Cluster 7: A cluster of TFs that controlling root cell c	AT4G37740	AtGRF2	Growth factor expressed in root	(Kim et al. 2003; Kim and Kende 2004)	[80,81]
Arabidopsis	352	Hoeffd	cluster 17	Cluster 7: A cluster of TFs that controlling root cell c	AT3G50870	MNP	GATA transcription factor	(Ohashi 2006)	[113]
Arabidopsis	354	Dist_corr	cluster 7	Cluster 2: A cluster of TFs control root cap development (stem cells of roots)	AT1G33280	BRN1	BRN1, SMB control root cap maturation	(Bennett et al. 2010)	[66]
Arabidopsis	355	Dist_corr	cluster 7	Cluster 2: A cluster of TFs control root cap development (stem cells of roots)	AT4G10350	BRN2	BRN2, SMB control root cap maturation	(Bennett et al. 2010)	[66]
Arabidopsis	356	Dist_corr	cluster 7	Cluster 2: A cluster of TFs control root cap development (stem cells of roots)	AT1G66350	RGL1	Root epidermal differentiation	(Gan et al. 2007)	[105]
Arabidopsis	357	Dist_corr	cluster 7	Cluster 2: A cluster of TFs control root cap development (stem cells of roots)	AT2G37260	TTG2	Differentiation of trichomes and root hairless cells	(Ishida et al. 2007)	[106]
Arabidopsis	358	Dist_corr	cluster 7	Cluster 2: A cluster of TFs control root cap development (stem cells of roots)	AT5G57420	IAA33	IAA is involved in root development	(Kares et al. 1990; Petersson et al. 2009)	[107, 108]
Arabidopsis	359	Dist_corr	cluster 7	Cluster 2: A cluster of TFs control root cap development (stem cells of roots)	AT3G27010	TCP20	Postembryonic cell division in root	(Li et al. 2005)	[70]
Arabidopsis	360	Dist_corr	cluster 7	Cluster 2: A cluster of TFs control root cap development (stem cells of roots)	AT2G30340	LBD13	Expressed in cells at the adaxial base of lateral roots	(Shuai et al. 2002)	[104]
Arabidopsis	361	Dist_corr	cluster 7	Cluster 2: A cluster of TFs control root cap development (stem cells of roots)	AT2G40470	LBD15	Expressed in cells at the adaxial base of lateral roots	(Shuai et al. 2002)	[104]
Arabidopsis	362	Dist_corr	cluster 7	Cluster 2: A cluster of TFs control root cap development (stem cells of roots)	AT1G26870	FEZ	FEZ and SMB control root stem cells in cap	(Willemsen et al. 2008)	[66]
Arabidopsis	363	Dist_corr	cluster 7	Cluster 2: A cluster of TFs control root cap development (stem cells of roots)	AT1G79580	SMB	FEZ and SMB control root stem cells	(Willemsen et al. 2008)	[66]
Arabidopsis	364	Dist_corr	cluster 7	Cluster 2: A cluster of TFs control root cap development (stem cells of roots)	AT5G39820	ANAC094	Apical meristem protein, function unknown	(Yi et al. 2010)	[59]
Arabidopsis	365	Dist_corr	cluster 7	Cluster 2: A cluster of TFs control root cap development (stem cells of roots)	AT1G51190	PLT2	Control root stem cell activity near cap	(Zhou et al. 2010)	[69]
Arabidopsis	366	Dist_corr	cluster 7	Cluster 2: A cluster of TFs control root cap development (stem cells of roots)	AT1G77200		DREB subfamily A-4 of ERF/AP2 transcription factor	(Riechmann, J. L. et al, 2000, Science)	new
Arabidopsis	370	Dist_corr	cluster 8	Cluster 1: A TF cluster controlling the root hair growth	AT2G28160	FRU	Regulates iron uptake responses in outer cells of root	(Jakoby et al. 2004; Yuan et al. 2005)	[64,65]
Arabidopsis	371	Dist_corr	cluster 8	Cluster 1: A TF cluster controlling the root hair growth	AT5G19790	RAP2.11	Ethylene response factor controlling root growth	(Jung et al. 2007)	[62]
Arabidopsis	372	Dist_corr	cluster 8	Cluster 1: A TF cluster controlling the root hair growth	AT5G58010	LRL3	Roothairless1	(Karas et al. 2009)	[58]
Arabidopsis	373	Dist_corr	cluster 8	Cluster 1: A TF cluster controlling the root hair growth	AT1G66470	RHD6	Early root hair formation	(Menand et al. 2007; Singh et al. 2008)	[60, 61]
Arabidopsis	374	Dist_corr	cluster 8	Cluster 1: A TF cluster controlling the root hair growth	AT5G25810	TINY	ERF/AP2 TF control cell expansion in root	(Wilson et al. 1996)	[63]
Arabidopsis	375	Dist_corr	cluster 8	Cluster 1: A TF cluster controlling the root hair growth	AT1G27740	RSL4	Postmitotic cell growth in root-hair cells	(Yi et al. 2010)	[59]
Arabidopsis	376	Dist_corr	cluster 10	Cluster 5: A cluster of TFs control root vascular development, second wall growth development	AT4G00220	JLO	A central regulator of auxin distribution and signaling in root	(Bureau et al. 2010)	[118
Arabidopsis	377	Dist_corr	cluster 10	Cluster 5: A cluster of TFs control root vascular development, second wall growth development	AT3G21270	ADOF2	Early stages of vascular development	(Gardiner et al. 2010)	[74]
Arabidopsis	378	Dist_corr	cluster 10	Cluster 5: A cluster of TFs control root vascular development, second wall growth development	AT4G28500	SND2	Vascular cell differentiation	(Grant et al. 2010)	[73]
Arabidopsis	379	Dist_corr	cluster 10	Cluster 5: A cluster of TFs control root vascular development, second wall growth development	AT1G12260	VND4	Switches for protoxylem and metaxylem vessel formation	(Kubo et al. 2005)	[72]
Arabidopsis	380	Dist_corr	cluster 10	Cluster 5: A cluster of TFs control root vascular development, second wall growth development	AT1G71930	VND7	Regulates xylem vessel formation	(Kubo et al. 2005)	[72]
Arabidopsis	381	Dist_corr	cluster 10	Cluster 5: A cluster of TFs control root vascular development, second wall growth development	AT2G45420	LBD18	Lateral root and tracheary element formation	(Lee et al. 2009)	[75]
Arabidopsis	382	Dist_corr	cluster 10	Cluster 5: A cluster of TFs control root vascular development, second wall growth development	AT1G68810	bHLH	Root vascular initial	(Ohashi-Ito and Bergmann 2007)	[110]
Arabidopsis	383	Dist_corr	cluster 10	Cluster 5: A cluster of TFs control root vascular development, second wall growth development	AT5G12870	MYB46	Target of SND1, control second wall biosynthesis	(Zhong et al. 2007)	[76]
Arabidopsis	384	Dist_corr	cluster 10	Cluster 5: A cluster of TFs control root vascular development, second wall growth development	AT1G63910	MYB103	Second wall growth	(Zhong et al. 2008)	[76]
Arabidopsis	385	Dist_corr	cluster 10	Cluster 5: A cluster of TFs control root vascular development, second wall growth development	AT1G66230	MYB20	Second wall growth	(Zhong et al. 2008)	[76]
Arabidopsis	386	Dist_corr	cluster 10	Cluster 5: A cluster of TFs control root vascular development, second wall growth development	AT1G73410	MYB54	Second wall growth	(Zhong et al. 2008)	[76]
Arabidopsis	387	Dist_corr	cluster 12	Cluster 7: A cluster of TFs that controlling root cell c	AT1G34355	PS1	Parallel spindle 1 involved in meiosis	(d'Erfurth et al. 2008)	[83]
Arabidopsis	388	Dist_corr	cluster 12	Cluster 7: A cluster of TFs that controlling root cell c	AT2G22840	AtGRF1	Growth factor expressed in root	(Kim et al. 2003; Kim and Kende 2004)	[80,81]
Arabidopsis	389	Dist_corr	cluster 12	Cluster 7: A cluster of TFs that controlling root cell c	AT2G36400	AtGRF3	Growth factor expressed in root	(Kim et al. 2003; Kim and Kende 2004)	[80,81]
Arabidopsis	390	Dist_corr	cluster 12	Cluster 7: A cluster of TFs that controlling root cell c	AT4G23800	HMG1/HMG2	High mobile group 1, 2	(Menges et al. 2002)	[79]
Arabidopsis	391	Dist_corr	cluster 12	Cluster 7: A cluster of TFs that controlling root cell c	AT5G24330	AtXR6	Cell cycle regulation of late G1 to S phase	(Raynaud et al. 2006)	[77]
Arabidopsis	392	Dist_corr	cluster 17	Cluster 19: A cluster of TFs control drought stress in response to ABA	AT4G21440	MYB102	ABA-induced protein	(Leonhardt et al. 2004)	[88]
Arabidopsis	393	Dist_corr	cluster 17	Cluster 19: A cluster of TFs control drought stress in response to ABA	AT2G46680	ATHB7	Growth regulator in response to ABA	(Olsson et al. 2004)	[86]
Arabidopsis	394	Dist_corr	cluster 17	Cluster 19: A cluster of TFs control drought stress in response to ABA	AT3G61890	ATHB12	Growth regulator in response to ABA	(Olsson et al. 2004)	[86]
Arabidopsis	395	Dist_corr	cluster 17	Cluster 19: A cluster of TFs control drought stress in response to ABA	AT1G51140	bHLH	Drought stress	(Rizhsky et al. 2004)	[115]
Arabidopsis	396	Dist_corr	cluster 17	Cluster 19: A cluster of TFs control drought stress in response to ABA	AT2G46270	GBF3	induced by ABA under water deprivation	(Sehnke et al. 2005)	[84]
Arabidopsis	397	Dist_corr	cluster 17	Cluster 19: A cluster of TFs control drought stress in response to ABA	AT4G27410	RD26	Transcriptional activator in ABA-mediated dehydration response	(Tran et al. 2004)	[87]
Arabidopsis	398	Dist_corr	cluster 17	Cluster 19: A cluster of TFs control drought stress in response to ABA	AT3G19290	ABF4	Regulate ABRE-dependent ABA signaling involved in drought stress	(Yoshida et al. 2010)	[114]
Arabidopsis	399	Dist_corr	cluster 17	Cluster 19: A cluster of TFs control drought stress in response to ABA	AT4G34000	ABF3	Regulate ABRE-dependent ABA signaling involved in drought stress	(Yoshida et al. 2010)	[114]
Arabidopsis	400	Dist_corr	cluster 17	Cluster 19: A cluster of TFs control drought stress in response to ABA	AT5G47640	NF-YB2	NF-YB2 (NUCLEAR FACTOR Y, SUBUNIT B2); transcription factor	(Richardt, S. et al, 2010)	new
Arabidopsis	401	Dist_corr	cluster 17	Cluster 19: A cluster of TFs control drought stress in response to ABA	AT2G18550	HB-2	DNA binding / transcription factor	(Son, O. Et al, 2005)	new
Arabidopsis	403	Pearson	cluster 3	Cluster 5: A cluster of TFs control root vascular development, second wall growth development	AT4G00220	JLO	A central regulator of auxin distribution and signaling in root	(Bureau et al. 2010)	[119
Arabidopsis	404	Pearson	cluster 3	Cluster 5: A cluster of TFs control root vascular development, second wall growth development	AT3G21270	ADOF2	Early stages of vascular development	(Gardiner et al. 2010)	[74]
Arabidopsis	405	Pearson	cluster 3	Cluster 5: A cluster of TFs control root vascular development, second wall growth development	AT1G12260	VND4	Switches for protoxylem and metaxylem vessel formation	(Kubo et al. 2005)	[72]
Arabidopsis	406	Pearson	cluster 3	Cluster 5: A cluster of TFs control root vascular development, second wall growth development	AT1G71930	VND7	Regulates xylem vessel formation	(Kubo et al. 2005)	[72]
Arabidopsis	407	Pearson	cluster 3	Cluster 5: A cluster of TFs control root vascular development, second wall growth development	AT2G45420	LBD18	Lateral root and tracheary element formation	(Lee et al. 2009)	[75]
Arabidopsis	408	Pearson	cluster 3	Cluster 5: A cluster of TFs control root vascular development, second wall growth development	AT1G68810	bHLH	Root vascular initial	(Ohashi-Ito and Bergmann 2007)	[110]
Arabidopsis	409	Pearson	cluster 3	Cluster 5: A cluster of TFs control root vascular development, second wall growth development	AT5G12870	MYB46	Target of SND1, control second wall biosynthesis	(Zhong et al. 2007)	[76]
Arabidopsis	410	Pearson	cluster 3	Cluster 5: A cluster of TFs control root vascular development, second wall growth development	AT1G17950	MYB52	Second wall growth	(Zhong et al. 2008)	[76]
Arabidopsis	411	Pearson	cluster 3	Cluster 5: A cluster of TFs control root vascular development, second wall growth development	AT1G63910	MYB103	Second wall growth	(Zhong et al. 2008)	[76]
Arabidopsis	412	Pearson	cluster 3	Cluster 5: A cluster of TFs control root vascular development, second wall growth development	AT1G66230	MYB20	Second wall growth	(Zhong et al. 2008)	[76]
Arabidopsis	413	Pearson	cluster 3	Cluster 5: A cluster of TFs control root vascular development, second wall growth development	AT1G73410	MYB54	Second wall growth	(Zhong et al. 2008)	[76]
Arabidopsis	414	Pearson	cluster 4	Cluster 2: A cluster of TFs control root cap development (stem cells of roots)	AT1G33280	BRN1	BRN1, SMB control root cap maturation	(Bennett et al. 2010)	[66]
Arabidopsis	415	Pearson	cluster 4	Cluster 2: A cluster of TFs control root cap development (stem cells of roots)	AT4G10350	BRN2	BRN2, SMB control root cap maturation	(Bennett et al. 2010)	[66]
Arabidopsis	416	Pearson	cluster 4	Cluster 2: A cluster of TFs control root cap development (stem cells of roots)	AT1G66350	RGL1	Root epidermal differentiation	(Gan et al. 2007)	[105]
Arabidopsis	417	Pearson	cluster 4	Cluster 2: A cluster of TFs control root cap development (stem cells of roots)	AT2G37260	TTG2	Differentiation of trichomes and root hairless cells	(Ishida et al. 2007)	[106]
Arabidopsis	418	Pearson	cluster 4	Cluster 2: A cluster of TFs control root cap development (stem cells of roots)	AT5G57420	IAA33	IAA is involved in root development	(Kares et al. 1990; Petersson et al. 2009)	[107, 108]
Arabidopsis	419	Pearson	cluster 4	Cluster 2: A cluster of TFs control root cap development (stem cells of roots)	AT3G27010	TCP20	Postembryonic cell division in root	(Li et al. 2005)	[70]
Arabidopsis	420	Pearson	cluster 4	Cluster 2: A cluster of TFs control root cap development (stem cells of roots)	AT1G74500	TOM7	Embryonic root initiation	(Schlereth et al. 2010)	[68]
Arabidopsis	421	Pearson	cluster 4	Cluster 2: A cluster of TFs control root cap development (stem cells of roots)	AT2G40470	LBD15	Expressed in cells at the adaxial base of lateral roots	(Shuai et al. 2002)	[104]
Arabidopsis	422	Pearson	cluster 4	Cluster 2: A cluster of TFs control root cap development (stem cells of roots)	AT1G26870	FEZ	FEZ and SMB control root stem cells in cap	(Willemsen et al. 2008)	[66]
Arabidopsis	423	Pearson	cluster 4	Cluster 2: A cluster of TFs control root cap development (stem cells of roots)	AT1G79580	SMB	FEZ and SMB control root stem cells	(Willemsen et al. 2008)	[66]
Arabidopsis	424	Pearson	cluster 4	Cluster 2: A cluster of TFs control root cap development (stem cells of roots)	AT5G39820	ANAC094	Apical meristem protein, function unknown	(Yi et al. 2010)	[59]
Arabidopsis	425	Pearson	cluster 4	Cluster 2: A cluster of TFs control root cap development (stem cells of roots)	AT1G51190	PLT2	Control root stem cell activity near cap	(Zhou et al. 2010)	[69]
Arabidopsis	426	Pearson	cluster 4	Cluster 2: A cluster of TFs control root cap development (stem cells of roots)	AT1G77200		DREB subfamily A-4 of ERF/AP2 transcription factor	(Riechmann, J. L. et al, 2000, Science)	new
Arabidopsis	430	Pearson	cluster 9	Cluster 1: A TF cluster controlling the root hair growth	AT2G28160	FRU	Regulates iron uptake responses in outer cells of root	(Jakoby et al. 2004; Yuan et al. 2005)	[64,65]
Arabidopsis	431	Pearson	cluster 9	Cluster 1: A TF cluster controlling the root hair growth	AT5G19790	RAP2.11	Ethylene response factor controlling root growth	(Jung et al. 2007)	[62]
Arabidopsis	432	Pearson	cluster 9	Cluster 1: A TF cluster controlling the root hair growth	AT5G58010	LRL3	Roothairless1	(Karas et al. 2009)	[58]
Arabidopsis	433	Pearson	cluster 9	Cluster 1: A TF cluster controlling the root hair growth	AT5G25810	TINY	ERF/AP2 TF control cell expansion in root	(Wilson et al. 1996)	[63]
Arabidopsis	434	Pearson	cluster 9	Cluster 1: A TF cluster controlling the root hair growth	AT1G27740	RSL4	Postmitotic cell growth in root-hair cells	(Yi et al. 2010)	[59]
Arabidopsis	435	Pearson	cluster 17	Cluster 19: A cluster of TFs control drought stress in response to ABA	AT1G73730	EIL3	Ethylene signaling	(Binder et al. 2007)	[116]
Arabidopsis	436	Pearson	cluster 17	Cluster 19: A cluster of TFs control drought stress in response to ABA	AT1G52890	ANAC019	Bind to drought-responsive cis-element in response to ABA	(Jiang et al. 2009; Tran et al. 2004)	[85,87]
Arabidopsis	438	Pearson	cluster 25	Cluster 7: A cluster of TFs that controlling root cell c	AT1G34355	PS1	Parallel spindle 1 involved in meiosis	(d'Erfurth et al. 2008)	[83]
Arabidopsis	439	Pearson	cluster 25	Cluster 7: A cluster of TFs that controlling root cell c	AT2G22840	AtGRF1	Growth factor expressed in root	(Kim et al. 2003; Kim and Kende 2004)	[80,81]
Arabidopsis	440	Pearson	cluster 25	Cluster 7: A cluster of TFs that controlling root cell c	AT2G36400	AtGRF3	Growth factor expressed in root	(Kim et al. 2003; Kim and Kende 2004)	[80,81]
Arabidopsis	441	Pearson	cluster 25	Cluster 7: A cluster of TFs that controlling root cell c	AT4G37740	AtGRF2	Growth factor expressed in root	(Kim et al. 2003; Kim and Kende 2004)	[80,81]
Arabidopsis	442	Pearson	cluster 25	Cluster 7: A cluster of TFs that controlling root cell c	AT3G01330	DEL3	Cyclin D/retinoblastoma/E2F pathway	(Sozzani et al. 2009)	[78]
Arabidopsis	443	Pearson	cluster 25	Cluster 7: A cluster of TFs that controlling root cell c	AT3G50870	MNP	GATA transcription factor	(Ohashi 2006)	[113]
human	1	wt.Rank	cluster 1	Cluster 1: A TF cluster controlling pluripotency renewal of human stem cells	NM_006892	DNMT3B	DNS methyltransferase 3 beta	Gopalakrishnan et al 2009; Aasen et al 2008	[26, 97]
human	2	wt.Rank	cluster 1	Cluster 1: A TF cluster controlling pluripotency renewal of human stem cells	BC098403	ETV1	ETS variant 1	Loh et al 2006; Fouse et al 2009	[28, 29]
human	3	wt.Rank	cluster 1	Cluster 1: A TF cluster controlling pluripotency renewal of human stem cells	NM_003325	HIRA	HIR Histone Cell Cycle regulator	Hirabayashi et al 2004	[100]
human	4	wt.Rank	cluster 1	Cluster 1: A TF cluster controlling pluripotency renewal of human stem cells	NM_024865	NANOG	Nanog homeobox	Boyer et al 2005	[96]
human	5	wt.Rank	cluster 1	Cluster 1: A TF cluster controlling pluripotency renewal of human stem cells	NM_002701	POU5F1	POU class 5 homeobox 1	Boyer et al 2005	[96]
human	6	wt.Rank	cluster 1	Cluster 1: A TF cluster controlling pluripotency renewal of human stem cells	BC090958	SALL2	SAL2 like	Giorgetti et al 2009	[25]
human	7	wt.Rank	cluster 1	Cluster 1: A TF cluster controlling pluripotency renewal of human stem cells	NM_003106	SOX2	SRY box 2	Boyer et al 2005	[96]
human	8	wt.Rank	cluster 2	Cluster 1: A TF cluster controlling pluripotency renewal of human stem cells	NM_080618	CTCFL	CCCTC-binding factor (zinc finger protein)-like	Monk et al 2008	[98]
human	9	wt.Rank	cluster 2	Cluster 1: A TF cluster controlling pluripotency renewal of human stem cells	BC099704	NANOGP8	Nanog homeobox pseudogene 8		Pseudogene with similarity to Nanog.
human	10	wt.Rank	cluster 2	Cluster 1: A TF cluster controlling pluripotency renewal of human stem cells	BC069807	NANOGP8	Nanog homeobox pseudogene 9		Pseudogene with similarity to Nanog.
human	11	wt.Rank	cluster 2	Cluster 1: A TF cluster controlling pluripotency renewal of human stem cells	NM_003822	NR5A2	NR5A2 nuclear receptor	Murata et al 2005	[102]
human	12	wt.Rank	cluster 2	Cluster 1: A TF cluster controlling pluripotency renewal of human stem cells	NM_004426	PHC1	Polyhomeotic homolog 1	Giuliano et al 2005	[22]
human	13	wt.Rank	cluster 2	Cluster 1: A TF cluster controlling pluripotency renewal of human stem cells	NM_005407	SALL2	SAL2 like	Giorgetti et al 2009	[25]
human	14	wt.Rank	cluster 2	Cluster 1: A TF cluster controlling pluripotency renewal of human stem cells	XM_929986	LOC653441	Similar to polyhomeotic 1-like		Gene with sequence similarity to PHC1
human	15	wt.Rank	cluster 2	Cluster 1: A TF cluster controlling pluripotency renewal of human stem cells	NM_006074	TRIM22	Tripartite motif-containing 22	Greber et al 2007	[32]
human	16	wt.Rank	cluster 2	Cluster 1: A TF cluster controlling pluripotency renewal of human stem cells	NM_016089	ZNF589	Zinc finger 589	Giorgetti et al 2009; Greber et al 2007	[25, 32]
human	17	theil_sen	cluster 1	Cluster 1: A TF cluster controlling pluripotency renewal of human stem cells	NM_006079	CITED2	Cbp/p300-interacting transactivator	Kranc et al 2003; Kranc et al 2009	[30, 31]
human	18	theil_sen	cluster 1	Cluster 1: A TF cluster controlling pluripotency renewal of human stem cells	NM_006892	DNMT3B	DNS methyltransferase 3 beta	Gopalakrishnan et al 2009; Aasen et al 2009	[26, 97]
human	19	theil_sen	cluster 1	Cluster 1: A TF cluster controlling pluripotency renewal of human stem cells	NM_024865	NANOG	Nanog homeobox	Boyer et al 2005	[96]
human	20	theil_sen	cluster 1	Cluster 1: A TF cluster controlling pluripotency renewal of human stem cells	BC099704	NANOGP8	Nanog homeobox pseudogene 8		Pseudogene with similarity to Nanog.
human	21	theil_sen	cluster 1	Cluster 1: A TF cluster controlling pluripotency renewal of human stem cells	BC069807	NANOGP8	Nanog homeobox pseudogene 9		Pseudogene with similarity to Nanog.
human	22	theil_sen	cluster 1	Cluster 1: A TF cluster controlling pluripotency renewal of human stem cells	NM_004426	PHC1	Polyhomeotic homolog 1	Giuliano et al 2005	[22]
human	23	theil_sen	cluster 1	Cluster 1: A TF cluster controlling pluripotency renewal of human stem cells	NM_002701	POU5F1	POU class 5 homeobox 1	Boyer et al 2005	[96]
human	24	theil_sen	cluster 1	Cluster 1: A TF cluster controlling pluripotency renewal of human stem cells	NM_024504	PRDM14	PR domain containing 14)	Hirabayashi et al 2004	[101]
human	25	theil_sen	cluster 1	Cluster 1: A TF cluster controlling pluripotency renewal of human stem cells	XM_929986	LOC653441	Similar to polyhomeotic 1-like		Gene with sequence similarity to PHC1
human	26	theil_sen	cluster 2	Cluster 17: TFs control differentiation towards multiple directions in human stem cells	NM_032638	GATA2	GATA binding protein 2	Ma et al 1997	Trophectoderm [47]
human	27	theil_sen	cluster 2	Cluster 17: TFs control differentiation towards multiple directions in human stem cells	NM_017410	HOXC13	Homeobox C13	Godwin et al 1999	Ectoderm[51]
human	28	theil_sen	cluster 3	Cluster 1: A TF cluster controlling pluripotency renewal of human stem cells	BC098403	ETV1	ETS variant 1	Loh et al 2006; Fouse et al 2010	[28, 29]
human	29	theil_sen	cluster 3	Cluster 1: A TF cluster controlling pluripotency renewal of human stem cells	NM_003325	HIRA	HIR Histone Cell Cycle regulator	Hirabayashi et al 2004	[100]
human	30	theil_sen	cluster 3	Cluster 1: A TF cluster controlling pluripotency renewal of human stem cells	BC090958	SALL2	SAL2 like	Giorgetti et al 2009	[25]
human	31	theil_sen	cluster 3	Cluster 1: A TF cluster controlling pluripotency renewal of human stem cells	NM_005407	SALL2	SAL2 like	Giorgetti et al 2009	[25]
human	32	theil_sen	cluster 3	Cluster 1: A TF cluster controlling pluripotency renewal of human stem cells	NM_003106	SOX2	SRY box 2	Boyer et al 2005	[96]
human	33	theil_sen	cluster 16	Cluster 17: TFs control differentiation towards multiple directions in human stem cells	NM_001002295	GATA3	GATA binding protein 3	Home et al 2009	Trophectoderm [45]
human	34	theil_sen	cluster 16	Cluster 17: TFs control differentiation towards multiple directions in human stem cells	NM_030379	GLI2	GLI family zinc finger 2	Buttitta et al 2003	Mesoderm[48]
human	35	theil_sen	cluster 16	Cluster 17: TFs control differentiation towards multiple directions in human stem cells	NM_012258	HEY1	Hairy/enhancer-of-split related with YRPW motif 1	Xu et al 2006	Trophectoderm [46]
human	36	theil_sen	cluster 16	Cluster 17: TFs control differentiation towards multiple directions in human stem cells	NM_002449	MSX2	Msh homeobox 2	Brunelli et al 2005	Mesoderm[50]
human	37	theil_sen	cluster 16	Cluster 17: TFs control differentiation towards multiple directions in human stem cells	NM_175747	OLIG3	Oligodendrocyte transcription factor 3	Filippi et al 2005	Neural [54]
human	38	theil_sen	cluster 16	Cluster 17: TFs control differentiation towards multiple directions in human stem cells	NM_030567	PRR7	Proline rich 7 (synaptic)	Murata et al 2005	[102]
human	39	theil_sen	cluster 16	Cluster 17: TFs control differentiation towards multiple directions in human stem cells	NM_019854	PRMT8	Protein arginine methyltransferase 8	Lee et al 2005	Neural [56]
human	40	theil_sen	cluster 16	Cluster 17: TFs control differentiation towards multiple directions in human stem cells	NM_006099	PIAS3	Protein inhibitor of activated STAT, 3	Onishi et al 2009	Neural [55]
human	41	theil_sen	cluster 16	Cluster 17: TFs control differentiation towards multiple directions in human stem cells	NM_031439	SOX7	SRY (sex determining region Y)-box 7	Futaki et al 2004	Endoderm (Parietal) [52]
human	42	theil_sen	cluster 17	Cluster 22: TFs control neural development in earlier differentiation of human stem cells	NM_033178	DUX4	Double homeobox 4	Bosnakovski 2009	[38]
human	43	theil_sen	cluster 17	Cluster 22: TFs control neural development in earlier differentiation of human stem cells	BC008687	NEUROG1	Neurogenin 1	Hirabayashi et al 2004	[101]
human	44	theil_sen	cluster 20	Cluster 22: TFs control neural development in earlier differentiation of human stem cells	NM_003317	TITF1	NK2 homeobox 1	Garcia-Barcelo et al 2007	[39]
human	45	theil_sen	cluster 20	Cluster 22: TFs control neural development in earlier differentiation of human stem cells	NM_006192	PAX1	Paired box 1	Joosten et al 2005	[36]
human	46	Spearman	cluster 1	Cluster 1: A TF cluster controlling pluripotency renewal of human stem cells	NM_006079	CITED2	Cbp/p300-interacting transactivator	Kranc et al 2003; Kranc et al 2010	[30, 31]
human	47	Spearman	cluster 1	Cluster 1: A TF cluster controlling pluripotency renewal of human stem cells	NM_080618	CTCFL	CCCTC-binding factor (zinc finger protein)-like	Monk et al 2008	[98]
human	48	Spearman	cluster 1	Cluster 1: A TF cluster controlling pluripotency renewal of human stem cells	NM_006892	DNMT3B	DNS methyltransferase 3 beta	Gopalakrishnan et al 2009; Aasen et al 2010	[26, 97]
human	49	Spearman	cluster 1	Cluster 1: A TF cluster controlling pluripotency renewal of human stem cells	NM_003325	HIRA	HIR Histone Cell Cycle regulator	Hirabayashi et al 2006	[100]
human	50	Spearman	cluster 1	Cluster 1: A TF cluster controlling pluripotency renewal of human stem cells	NM_024865	NANOG	Nanog homeobox	Boyer et al 2005	[96]
human	51	Spearman	cluster 1	Cluster 1: A TF cluster controlling pluripotency renewal of human stem cells	BC099704	NANOGP8	Nanog homeobox pseudogene 8		Pseudogene with similarity to Nanog.
human	52	Spearman	cluster 1	Cluster 1: A TF cluster controlling pluripotency renewal of human stem cells	BC069807	NANOGP8	Nanog homeobox pseudogene 9		Pseudogene with similarity to Nanog.
human	53	Spearman	cluster 1	Cluster 1: A TF cluster controlling pluripotency renewal of human stem cells	NM_003822	NR5A2	NR5A2 nuclear receptor	Murata et al 2005	[102]
human	54	Spearman	cluster 1	Cluster 1: A TF cluster controlling pluripotency renewal of human stem cells	NM_004426	PHC1	Polyhomeotic homolog 1	Giuliano et al 2005	[22]
human	55	Spearman	cluster 1	Cluster 1: A TF cluster controlling pluripotency renewal of human stem cells	NM_002701	POU5F1	POU class 5 homeobox 1	Boyer et al 2005	[96]
human	56	Spearman	cluster 1	Cluster 1: A TF cluster controlling pluripotency renewal of human stem cells	NM_024504	PRDM14	PR domain containing 14)	Hirabayashi et al 2004	[101]
human	57	Spearman	cluster 1	Cluster 1: A TF cluster controlling pluripotency renewal of human stem cells	XM_929986	LOC653441	Similar to polyhomeotic 1-like		Gene with sequence similarity to PHC1
human	58	Spearman	cluster 1	Cluster 1: A TF cluster controlling pluripotency renewal of human stem cells	NM_003106	SOX2	SRY box 2	Boyer et al 2005	[96]
human	59	Spearman	cluster 1	Cluster 1: A TF cluster controlling pluripotency renewal of human stem cells	NM_014788	TRIM14	tripartite motif containing 14	Hirabayashi et al 2004	[101]
human	60	Spearman	cluster 1	Cluster 1: A TF cluster controlling pluripotency renewal of human stem cells	NM_016089	ZNF589	Zinc finger 589	Giorgetti et al 2009; Greber et al 2008	[25, 32]
human	60	Spearman	cluster 1	Cluster 1: A TF cluster controlling pluripotency renewal of human stem cells	BC090958	SAL2	sal-like	Sato et al 2003	[25]
human	61	Spearman	cluster 18	Cluster 17: TFs control differentiation towards multiple directions in human stem cells	NM_001002295	GATA3	GATA binding protein 3	Home et al 2009	Trophectoderm [45]
human	62	Spearman	cluster 18	Cluster 17: TFs control differentiation towards multiple directions in human stem cells	NM_030379	GLI2	GLI family zinc finger 2	Buttitta et al 2003	Mesoderm[48]
human	63	Spearman	cluster 18	Cluster 17: TFs control differentiation towards multiple directions in human stem cells	NM_012258	HEY1	Hairy/enhancer-of-split related with YRPW motif 1	Xu et al 2006	Trophectoderm [46]
human	64	Spearman	cluster 18	Cluster 17: TFs control differentiation towards multiple directions in human stem cells	NM_017410	HOXC13	Homeobox C13	Godwin et al 1999	Ectoderm[51]
human	65	Spearman	cluster 18	Cluster 17: TFs control differentiation towards multiple directions in human stem cells	NM_002202	ISL1	ISL LIM homeobox 1	Cai et al 2003	Mesoderm [49]
human	66	Spearman	cluster 18	Cluster 17: TFs control differentiation towards multiple directions in human stem cells	NM_002449	MSX2	Msh homeobox 2	Brunelli et al 2005	Mesoderm[50]
human	67	Spearman	cluster 18	Cluster 17: TFs control differentiation towards multiple directions in human stem cells	NM_175747	OLIG3	Oligodendrocyte transcription factor 3	Filippi et al 2005	Neural [54]
human	68	Spearman	cluster 18	Cluster 17: TFs control differentiation towards multiple directions in human stem cells	NM_030567	PRR7	Proline rich 7 (synaptic)	Murata et al 2005	[102]
human	69	Spearman	cluster 18	Cluster 17: TFs control differentiation towards multiple directions in human stem cells	NM_019854	PRMT8	Protein arginine methyltransferase 8	Lee et al 2005	Neural [56]
human	70	Spearman	cluster 18	Cluster 17: TFs control differentiation towards multiple directions in human stem cells	NM_006099	PIAS3	Protein inhibitor of activated STAT, 3	Onishi et al 2009	Neural [55]
human	71	Spearman	cluster 18	Cluster 17: TFs control differentiation towards multiple directions in human stem cells	NM_003068	SNAI2	Snail homolog 2 (Drosophila)	Stegmann et al 1999	Neural Crest[57]
human	72	Spearman	cluster 18	Cluster 17: TFs control differentiation towards multiple directions in human stem cells	NM_031439	SOX7	SRY (sex determining region Y)-box 7	Futaki et al 2004	Endoderm (Parietal) [52]
human	73	Spearman	cluster 18	Cluster 17: TFs control differentiation towards multiple directions in human stem cells	NM_005461	MAFB	v-maf musculoaponeurotic fibrosarcoma oncogene Homolog B (avian)	Sturgeon et al 2011	Neural [53]
human	74	Spearman	cluster 18	Cluster 17: TFs control differentiation towards multiple directions in human stem cells	NM_007129	ZIC2	Zic family member 2 (odd-paired homolog, Drosophila)	Elms et al 2003	Neural [103]
human	75	Spearman	cluster 21	Cluster 22: TFs control neural development in earlier differentiation of human stem cells	NM_033178	DUX4	Double homeobox 4	Bosnakovski 2010	[38]
human	76	Spearman	cluster 21	Cluster 22: TFs control neural development in earlier differentiation of human stem cells	NM_006732	FOSB	FBJ oncogene homolog B	Kelz et al 2000	[35]
human	77	Spearman	cluster 21	Cluster 22: TFs control neural development in earlier differentiation of human stem cells	NM_002478	MYOD1	myogenic differentiation 1	Doubas et al 2009; Doubas et al 2000	[43, 44]
human	78	Spearman	cluster 21	Cluster 22: TFs control neural development in earlier differentiation of human stem cells	BC008687	NEUROG1	Neurogenin 1	Hirabayashi et al 2004	[101]
human	79	Spearman	cluster 21	Cluster 22: TFs control neural development in earlier differentiation of human stem cells	NM_006161	NEUROG1	Neurogenin 1	Hirabayashi et al 2004	[101]
human	80	Spearman	cluster 21	Cluster 22: TFs control neural development in earlier differentiation of human stem cells	NM_003317	TITF1	NK2 homeobox 1	Garcia-Barcelo et al 2007	[39]
human	81	Spearman	cluster 21	Cluster 22: TFs control neural development in earlier differentiation of human stem cells	NM_006192	PAX1	Paired box 1	Joosten et al 2005	[36]
human	82	Rank_theil_sen	cluster 2	Cluster 1: A TF cluster controlling pluripotency renewal of human stem cells	NM_080618	CTCFL	CCCTC-binding factor (zinc finger protein)-like	Monk et al 2008	[98]
human	83	Rank_theil_sen	cluster 2	Cluster 1: A TF cluster controlling pluripotency renewal of human stem cells	NM_006892	DNMT3B	DNS methyltransferase 3 beta	Gopalakrishnan et al 2009; Aasen et al 2011	[26, 97]
human	84	Rank_theil_sen	cluster 2	Cluster 1: A TF cluster controlling pluripotency renewal of human stem cells	BC098403	ETV1	ETS variant 1	Loh et al 2006; Fouse et al 2011	[28, 29]
human	85	Rank_theil_sen	cluster 2	Cluster 1: A TF cluster controlling pluripotency renewal of human stem cells	NM_024865	NANOG	Nanog homeobox	Boyer et al 2005	[96]
human	86	Rank_theil_sen	cluster 2	Cluster 1: A TF cluster controlling pluripotency renewal of human stem cells	BC099704	NANOGP8	Nanog homeobox pseudogene 8		Pseudogene with similarity to Nanog.
human	87	Rank_theil_sen	cluster 2	Cluster 1: A TF cluster controlling pluripotency renewal of human stem cells	BC069807	NANOGP8	Nanog homeobox pseudogene 9		Pseudogene with similarity to Nanog.
human	88	Rank_theil_sen	cluster 2	Cluster 1: A TF cluster controlling pluripotency renewal of human stem cells	NM_003822	NR5A2	NR5A2 nuclear receptor	Murata et al 2005	[102]
human	89	Rank_theil_sen	cluster 2	Cluster 1: A TF cluster controlling pluripotency renewal of human stem cells	NM_004426	PHC1	Polyhomeotic homolog 1	Giuliano et al 2005	[22]
human	90	Rank_theil_sen	cluster 2	Cluster 1: A TF cluster controlling pluripotency renewal of human stem cells	NM_002701	POU5F1	POU class 5 homeobox 1	Boyer et al 2005	[96]
human	91	Rank_theil_sen	cluster 2	Cluster 1: A TF cluster controlling pluripotency renewal of human stem cells	NM_024504	PRDM14	PR domain containing 14)	Hirabayashi et al 2004	[101]
human	92	Rank_theil_sen	cluster 2	Cluster 1: A TF cluster controlling pluripotency renewal of human stem cells	NM_005407	SALL2	SAL2 like	Giorgetti et al 2009	[25]
human	93	Rank_theil_sen	cluster 2	Cluster 1: A TF cluster controlling pluripotency renewal of human stem cells	XM_929986	LOC653441	Similar to polyhomeotic 1-like		Gene with sequence similarity to PHC1
human	94	Rank_theil_sen	cluster 2	Cluster 1: A TF cluster controlling pluripotency renewal of human stem cells	NM_003106	SOX2	SRY box 2	Boyer et al 2005	[96]
human	95	Rank_theil_sen	cluster 2	Cluster 1: A TF cluster controlling pluripotency renewal of human stem cells	NM_016089	ZNF589	Zinc finger 589	Giorgetti et al 2009; Greber et al 2009	[25, 32]
human	96	Rank_theil_sen	cluster 4	Cluster 17: TFs control differentiation towards multiple directions in human stem cells	NM_017410	HOXC13	Homeobox C13	Godwin et al 1999	Ectoderm[51]
human	97	Rank_theil_sen	cluster 4	Cluster 17: TFs control differentiation towards multiple directions in human stem cells	NM_002202	ISL1	ISL LIM homeobox 1	Cai et al 2003	Mesoderm [49]
human	98	Rank_theil_sen	cluster 12	Cluster 22: TFs control neural development in earlier differentiation of human stem cells	NM_033178	DUX4	Double homeobox 4	Bosnakovski 2011	[38]
human	99	Rank_theil_sen	cluster 12	Cluster 22: TFs control neural development in earlier differentiation of human stem cells	BC008687	NEUROG1	Neurogenin 1	Hirabayashi et al 2004	[101]
human	100	Rank_theil_sen	cluster 12	Cluster 22: TFs control neural development in earlier differentiation of human stem cells	NM_006161	NEUROG1	Neurogenin 1	Hirabayashi et al 2004	[101]
human	101	Rank_theil_sen	cluster 12	Cluster 22: TFs control neural development in earlier differentiation of human stem cells	NM_003317	TITF1	NK2 homeobox 1	Garcia-Barcelo et al 2007	[39]
human	102	Rank_theil_sen	cluster 12	Cluster 22: TFs control neural development in earlier differentiation of human stem cells	NM_006192	PAX1	Paired box 1	Joosten et al 2005	[36]
human	103	Rank_theil_sen	cluster 23	Cluster 17: TFs control differentiation towards multiple directions in human stem cells	NM_030379	GLI2	GLI family zinc finger 2	Buttitta et al 2003	Mesoderm[48]
human	104	Rank_theil_sen	cluster 23	Cluster 17: TFs control differentiation towards multiple directions in human stem cells	NM_175747	OLIG3	Oligodendrocyte transcription factor 3	Filippi et al 2005	Neural [54]
human	105	Rank_theil_sen	cluster 23	Cluster 17: TFs control differentiation towards multiple directions in human stem cells	NM_030567	PRR7	Proline rich 7 (synaptic)	Murata et al 2005	[102]
human	106	Rank_theil_sen	cluster 23	Cluster 17: TFs control differentiation towards multiple directions in human stem cells	NM_006099	PIAS3	Protein inhibitor of activated STAT, 3	Onishi et al 2009	Neural [55]
human	107	Kendall	cluster 1	Cluster 1: A TF cluster controlling pluripotency renewal of human stem cells	NM_080618	CTCFL	CCCTC-binding factor (zinc finger protein)-like	Monk et al 2008	[98]
human	108	Kendall	cluster 1	Cluster 1: A TF cluster controlling pluripotency renewal of human stem cells	NM_006892	DNMT3B	DNS methyltransferase 3 beta	Gopalakrishnan et al 2009; Aasen et al 2012	[26, 97]
human	109	Kendall	cluster 1	Cluster 1: A TF cluster controlling pluripotency renewal of human stem cells	BC098403	ETV1	ETS variant 1	Loh et al 2006; Fouse et al 2012	[28, 29]
human	110	Kendall	cluster 1	Cluster 1: A TF cluster controlling pluripotency renewal of human stem cells	NM_003325	HIRA	HIR Histone Cell Cycle regulator	Hirabayashi et al 2007	[100]
human	111	Kendall	cluster 1	Cluster 1: A TF cluster controlling pluripotency renewal of human stem cells	NM_024865	NANOG	Nanog homeobox	Boyer et al 2005	[96]
human	112	Kendall	cluster 1	Cluster 1: A TF cluster controlling pluripotency renewal of human stem cells	BC099704	NANOGP8	Nanog homeobox pseudogene 8		Pseudogene with similarity to Nanog.
human	113	Kendall	cluster 1	Cluster 1: A TF cluster controlling pluripotency renewal of human stem cells	BC069807	NANOGP8	Nanog homeobox pseudogene 9		Pseudogene with similarity to Nanog.
human	114	Kendall	cluster 1	Cluster 1: A TF cluster controlling pluripotency renewal of human stem cells	NM_014788	TRIM14	NEW	Hirabayashi et al 2004	tripartite motif containing 14
human	115	Kendall	cluster 1	Cluster 1: A TF cluster controlling pluripotency renewal of human stem cells	NM_003822	NR5A2	NR5A2 nuclear receptor	Murata et al 2005	[102]
human	116	Kendall	cluster 1	Cluster 1: A TF cluster controlling pluripotency renewal of human stem cells	NM_004426	PHC1	Polyhomeotic homolog 1	Giuliano et al 2005	[22]
human	117	Kendall	cluster 1	Cluster 1: A TF cluster controlling pluripotency renewal of human stem cells	NM_002701	POU5F1	POU class 5 homeobox 1	Boyer et al 2005	[96]
human	118	Kendall	cluster 1	Cluster 1: A TF cluster controlling pluripotency renewal of human stem cells	BC090958	SALL2	SAL2 like	Giorgetti et al 2009	[25]
human	119	Kendall	cluster 1	Cluster 1: A TF cluster controlling pluripotency renewal of human stem cells	NM_005407	SALL2	SAL2 like	Giorgetti et al 2009	[25]
human	120	Kendall	cluster 1	Cluster 1: A TF cluster controlling pluripotency renewal of human stem cells	XM_929986	LOC653441	Similar to polyhomeotic 1-like		Gene with sequence similarity to PHC1
human	121	Kendall	cluster 1	Cluster 1: A TF cluster controlling pluripotency renewal of human stem cells	NM_003106	SOX2	SRY box 2	Boyer et al 2005	[96]
human	122	Kendall	cluster 1	Cluster 1: A TF cluster controlling pluripotency renewal of human stem cells	NM_006074	TRIM22	Tripartite motif-containing 22	Greber et al 2007	[32]
human	123	Kendall	cluster 1	Cluster 1: A TF cluster controlling pluripotency renewal of human stem cells	NM_016089	ZNF589	Zinc finger 589	Giorgetti et al 2009; Greber et al 2010	[25, 32]
human	124	Kendall	cluster 15	Cluster 22: TFs control neural development in earlier differentiation of human stem cells	NM_033178	DUX4	Double homeobox 4	Bosnakovski 2012	[38]
human	125	Kendall	cluster 15	Cluster 22: TFs control neural development in earlier differentiation of human stem cells	BC008687	NEUROG1	Neurogenin 1	Hirabayashi et al 2004	[101]
human	126	Kendall	cluster 15	Cluster 22: TFs control neural development in earlier differentiation of human stem cells	NM_003317	TITF1	NK2 homeobox 1	Garcia-Barcelo et al 2007	[39]
human	127	Kendall	cluster 15	Cluster 22: TFs control neural development in earlier differentiation of human stem cells	NM_006192	PAX1	Paired box 1	Joosten et al 2005	[36]
human	128	Kendall	cluster 18	Cluster 17: TFs control differentiation towards multiple directions in human stem cells	NM_032638	GATA2	GATA binding protein 2	Ma et al 1997	Trophectoderm [47]
human	129	Kendall	cluster 18	Cluster 17: TFs control differentiation towards multiple directions in human stem cells	NM_001002295	GATA3	GATA binding protein 3	Home et al 2009	Trophectoderm [45]
human	130	Kendall	cluster 18	Cluster 17: TFs control differentiation towards multiple directions in human stem cells	NM_012258	HEY1	Hairy/enhancer-of-split related with YRPW motif 1	Xu et al 2006	Trophectoderm [46]
human	131	Kendall	cluster 18	Cluster 17: TFs control differentiation towards multiple directions in human stem cells	NM_017410	HOXC13	Homeobox C13	Godwin et al 1999	Ectoderm[51]
human	132	Kendall	cluster 18	Cluster 17: TFs control differentiation towards multiple directions in human stem cells	NM_002202	ISL1	ISL LIM homeobox 1	Cai et al 2003	Mesoderm [49]
human	133	Kendall	cluster 18	Cluster 17: TFs control differentiation towards multiple directions in human stem cells	NM_002449	MSX2	Msh homeobox 2	Brunelli et al 2005	Mesoderm[50]
human	134	Kendall	cluster 18	Cluster 17: TFs control differentiation towards multiple directions in human stem cells	NM_003068	SNAI2	Snail homolog 2 (Drosophila)	Stegmann et al 1999	Neural Crest[57]
human	135	Kendall	cluster 18	Cluster 17: TFs control differentiation towards multiple directions in human stem cells	NM_031439	SOX7	SRY (sex determining region Y)-box 7	Futaki et al 2004	Endoderm (Parietal) [52]
human	136	Kendall	cluster 18	Cluster 17: TFs control differentiation towards multiple directions in human stem cells	NM_005461	MAFB	v-maf musculoaponeurotic fibrosarcoma oncogene Homolog B (avian)	Sturgeon et al 2011	Neural [53]
human	137	Hoeffd	cluster 1	Cluster 1: A TF cluster controlling pluripotency renewal of human stem cells	NM_006892	DNMT3B	DNS methyltransferase 3 beta	Gopalakrishnan et al 2009; Aasen et al 2013	[26, 97]
human	138	Hoeffd	cluster 1	Cluster 1: A TF cluster controlling pluripotency renewal of human stem cells	BC098403	ETV1	ETS variant 1	Loh et al 2006; Fouse et al 2013	[28, 29]
human	139	Hoeffd	cluster 1	Cluster 1: A TF cluster controlling pluripotency renewal of human stem cells	NM_003325	HIRA	HIR Histone Cell Cycle regulator	Hirabayashi et al 2008	[100]
human	140	Hoeffd	cluster 1	Cluster 1: A TF cluster controlling pluripotency renewal of human stem cells	NM_024865	NANOG	Nanog homeobox	Boyer et al 2005	[96]
human	141	Hoeffd	cluster 1	Cluster 1: A TF cluster controlling pluripotency renewal of human stem cells	BC090958	SALL2	SAL2 like	Giorgetti et al 2009	[25]
human	142	Hoeffd	cluster 1	Cluster 1: A TF cluster controlling pluripotency renewal of human stem cells	NM_003106	SOX2	SRY box 2	Boyer et al 2005	[96]
human	143	Hoeffd	cluster 1	Cluster 17: TFs control differentiation towards multiple directions in human stem cells	NM_007129	ZIC2	Zic family member 2 (odd-paired homolog, Drosophila)	Elms et al 2003	Neural [103]
human	144	Hoeffd	cluster 2	Cluster 1: A TF cluster controlling pluripotency renewal of human stem cells	NM_080618	CTCFL	CCCTC-binding factor (zinc finger protein)-like	Monk et al 2008	[98]
human	145	Hoeffd	cluster 2	Cluster 1: A TF cluster controlling pluripotency renewal of human stem cells	BC099704	NANOGP8	Nanog homeobox pseudogene 8		Pseudogene with similarity to Nanog.
human	146	Hoeffd	cluster 2	Cluster 1: A TF cluster controlling pluripotency renewal of human stem cells	BC069807	NANOGP8	Nanog homeobox pseudogene 9		Pseudogene with similarity to Nanog.
human	147	Hoeffd	cluster 2	Cluster 1: A TF cluster controlling pluripotency renewal of human stem cells	NM_014788	TRIM14	NEW	Hirabayashi et al 2004	tripartite motif containing 14
human	148	Hoeffd	cluster 2	Cluster 1: A TF cluster controlling pluripotency renewal of human stem cells	NM_003822	NR5A2	NR5A2 nuclear receptor	Murata et al 2005	[102]
human	149	Hoeffd	cluster 2	Cluster 1: A TF cluster controlling pluripotency renewal of human stem cells	NM_004426	PHC1	Polyhomeotic homolog 1	Giuliano et al 2005	[22]
human	150	Hoeffd	cluster 2	Cluster 1: A TF cluster controlling pluripotency renewal of human stem cells	NM_002701	POU5F1	POU class 5 homeobox 1	Boyer et al 2005	[96]
human	151	Hoeffd	cluster 2	Cluster 1: A TF cluster controlling pluripotency renewal of human stem cells	NM_024504	PRDM14	PR domain containing 14)	Hirabayashi et al 2004	[101]
human	152	Hoeffd	cluster 2	Cluster 1: A TF cluster controlling pluripotency renewal of human stem cells	NM_005407	SALL2	SAL2 like	Giorgetti et al 2009	[25]
human	153	Hoeffd	cluster 2	Cluster 1: A TF cluster controlling pluripotency renewal of human stem cells	XM_929986	LOC653441	Similar to polyhomeotic 1-like		Gene with sequence similarity to PHC1
human	154	Hoeffd	cluster 2	Cluster 1: A TF cluster controlling pluripotency renewal of human stem cells	NM_006074	TRIM22	Tripartite motif-containing 22	Greber et al 2007	[32]
human	155	Hoeffd	cluster 2	Cluster 1: A TF cluster controlling pluripotency renewal of human stem cells	NM_016089	ZNF589	Zinc finger 589	Giorgetti et al 2009; Greber et al 2011	[25, 32]
human	156	Hoeffd	cluster 19	Cluster 22: TFs control neural development in earlier differentiation of human stem cells	NM_033178	DUX4	Double homeobox 4	Bosnakovski 2013	[38]
human	157	Hoeffd	cluster 19	Cluster 22: TFs control neural development in earlier differentiation of human stem cells	NM_002478	MYOD1	myogenic differentiation 1	Doubas et al 2009; Doubas et al 2001	[43, 44]
human	158	Hoeffd	cluster 19	Cluster 22: TFs control neural development in earlier differentiation of human stem cells	BC008687	NEUROG1	Neurogenin 1	Hirabayashi et al 2004	[101]
human	159	Hoeffd	cluster 19	Cluster 22: TFs control neural development in earlier differentiation of human stem cells	NM_006161	NEUROG1	Neurogenin 1	Hirabayashi et al 2004	[101]
human	160	Hoeffd	cluster 19	Cluster 22: TFs control neural development in earlier differentiation of human stem cells	NM_003317	TITF1	NK2 homeobox 1	Garcia-Barcelo et al 2007	[39]
human	161	Hoeffd	cluster 19	Cluster 22: TFs control neural development in earlier differentiation of human stem cells	NM_006192	PAX1	Paired box 1	Joosten et al 2005	[36]
human	162	Hoeffd	cluster 20	Cluster 17: TFs control differentiation towards multiple directions in human stem cells	NM_032638	GATA2	GATA binding protein 2	Ma et al 1997	Trophectoderm [47]
human	163	Hoeffd	cluster 20	Cluster 17: TFs control differentiation towards multiple directions in human stem cells	NM_001002295	GATA3	GATA binding protein 3	Home et al 2009	Trophectoderm [45]
human	164	Hoeffd	cluster 20	Cluster 17: TFs control differentiation towards multiple directions in human stem cells	NM_030379	GLI2	GLI family zinc finger 2	Buttitta et al 2003	Mesoderm[48]
human	165	Hoeffd	cluster 20	Cluster 17: TFs control differentiation towards multiple directions in human stem cells	NM_012258	HEY1	Hairy/enhancer-of-split related with YRPW motif 1	Xu et al 2006	Trophectoderm [46]
human	166	Hoeffd	cluster 20	Cluster 17: TFs control differentiation towards multiple directions in human stem cells	NM_017410	HOXC13	Homeobox C13	Godwin et al 1999	Ectoderm[51]
human	167	Hoeffd	cluster 20	Cluster 17: TFs control differentiation towards multiple directions in human stem cells	NM_002202	ISL1	ISL LIM homeobox 1	Cai et al 2003	Mesoderm [49]
human	168	Hoeffd	cluster 20	Cluster 17: TFs control differentiation towards multiple directions in human stem cells	NM_002449	MSX2	Msh homeobox 2	Brunelli et al 2005	Mesoderm[50]
human	169	Hoeffd	cluster 20	Cluster 17: TFs control differentiation towards multiple directions in human stem cells	NM_175747	OLIG3	Oligodendrocyte transcription factor 3	Filippi et al 2005	Neural [54]
human	170	Hoeffd	cluster 20	Cluster 17: TFs control differentiation towards multiple directions in human stem cells	NM_030567	PRR7	Proline rich 7 (synaptic)	Murata et al 2005	[102]
human	171	Hoeffd	cluster 20	Cluster 17: TFs control differentiation towards multiple directions in human stem cells	NM_019854	PRMT8	Protein arginine methyltransferase 8	Lee et al 2005	Neural [56]
human	172	Hoeffd	cluster 20	Cluster 17: TFs control differentiation towards multiple directions in human stem cells	NM_006099	PIAS3	Protein inhibitor of activated STAT, 3	Onishi et al 2009	Neural [55]
human	173	Hoeffd	cluster 20	Cluster 17: TFs control differentiation towards multiple directions in human stem cells	NM_003068	SNAI2	Snail homolog 2 (Drosophila)	Stegmann et al 1999	Neural Crest[57]
human	174	Hoeffd	cluster 20	Cluster 17: TFs control differentiation towards multiple directions in human stem cells	NM_031439	SOX7	SRY (sex determining region Y)-box 7	Futaki et al 2004	Endoderm (Parietal) [52]
human	175	Hoeffd	cluster 20	Cluster 17: TFs control differentiation towards multiple directions in human stem cells	NM_005461	MAFB	v-maf musculoaponeurotic fibrosarcoma oncogene Homolog B (avian)	Sturgeon et al 2011	Neural [53]
human	176	Dist_corr	cluster 3	Cluster 1: A TF cluster controlling pluripotency renewal of human stem cells	NM_080618	CTCFL	CCCTC-binding factor (zinc finger protein)-like	Monk et al 2008	[98]
human	177	Dist_corr	cluster 3	Cluster 1: A TF cluster controlling pluripotency renewal of human stem cells	NM_014788	TRIM14	NEW	Hirabayashi et al 2004	tripartite motif containing 14
human	178	Dist_corr	cluster 3	Cluster 1: A TF cluster controlling pluripotency renewal of human stem cells	NM_004426	PHC1	Polyhomeotic homolog 1	Giuliano et al 2005	[22]
human	179	Dist_corr	cluster 3	Cluster 1: A TF cluster controlling pluripotency renewal of human stem cells	NM_024504	PRDM14	PR domain containing 14)	Hirabayashi et al 2004	[101]
human	180	Dist_corr	cluster 3	Cluster 1: A TF cluster controlling pluripotency renewal of human stem cells	NM_005407	SALL2	SAL2 like	Giorgetti et al 2009	[25]
human	181	Dist_corr	cluster 3	Cluster 1: A TF cluster controlling pluripotency renewal of human stem cells	XM_929986	LOC653441	Similar to polyhomeotic 1-like		Gene with sequence similarity to PHC1
human	182	Dist_corr	cluster 3	Cluster 17: TFs control differentiation towards multiple directions in human stem cells	NM_003068	SNAI2	Snail homolog 2 (Drosophila)	Stegmann et al 1999	Neural Crest[57]
human	183	Dist_corr	cluster 3	Cluster 1: A TF cluster controlling pluripotency renewal of human stem cells	NM_003106	SOX2	SRY box 2	Boyer et al 2005	[96]
human	184	Dist_corr	cluster 3	Cluster 1: A TF cluster controlling pluripotency renewal of human stem cells	NM_006074	TRIM22	Tripartite motif-containing 22	Greber et al 2007	[32]
human	185	Dist_corr	cluster 3	Cluster 17: TFs control differentiation towards multiple directions in human stem cells	NM_007129	ZIC2	Zic family member 2 (odd-paired homolog, Drosophila)	Elms et al 2003	Neural [103]
human	186	Dist_corr	cluster 3	Cluster 1: A TF cluster controlling pluripotency renewal of human stem cells	NM_016089	ZNF589	Zinc finger 589	Giorgetti et al 2009; Greber et al 2012	[25, 32]
human	187	Dist_corr	cluster 5	Cluster 1: A TF cluster controlling pluripotency renewal of human stem cells	BC098403	ETV1	ETS variant 1	Loh et al 2006; Fouse et al 2014	[28, 29]
human	188	Dist_corr	cluster 6	Cluster 1: A TF cluster controlling pluripotency renewal of human stem cells	BC099704	NANOGP8	Nanog homeobox pseudogene 8		Pseudogene with similarity to Nanog.
human	189	Dist_corr	cluster 6	Cluster 1: A TF cluster controlling pluripotency renewal of human stem cells	BC069807	NANOGP8	Nanog homeobox pseudogene 9		Pseudogene with similarity to Nanog.
human	190	Dist_corr	cluster 7	Cluster 17: TFs control differentiation towards multiple directions in human stem cells	NM_032638	GATA2	GATA binding protein 2	Ma et al 1997	Trophectoderm [47]
human	191	Dist_corr	cluster 7	Cluster 17: TFs control differentiation towards multiple directions in human stem cells	NM_001002295	GATA3	GATA binding protein 3	Home et al 2009	Trophectoderm [45]
human	192	Dist_corr	cluster 7	Cluster 17: TFs control differentiation towards multiple directions in human stem cells	NM_012258	HEY1	Hairy/enhancer-of-split related with YRPW motif 1	Xu et al 2006	Trophectoderm [46]
human	193	Dist_corr	cluster 7	Cluster 17: TFs control differentiation towards multiple directions in human stem cells	NM_017410	HOXC13	Homeobox C13	Godwin et al 1999	Ectoderm[51]
human	194	Dist_corr	cluster 7	Cluster 17: TFs control differentiation towards multiple directions in human stem cells	NM_002202	ISL1	ISL LIM homeobox 1	Cai et al 2003	Mesoderm [49]
human	195	Dist_corr	cluster 7	Cluster 17: TFs control differentiation towards multiple directions in human stem cells	NM_002449	MSX2	Msh homeobox 2	Brunelli et al 2005	Mesoderm[50]
human	196	Dist_corr	cluster 7	Cluster 17: TFs control differentiation towards multiple directions in human stem cells	NM_019854	PRMT8	Protein arginine methyltransferase 8	Lee et al 2005	Neural [56]
human	197	Dist_corr	cluster 15	Cluster 17: TFs control differentiation towards multiple directions in human stem cells	NM_030567	PRR7	Proline rich 7 (synaptic)	Murata et al 2005	[102]
human	198	Dist_corr	cluster 17	Cluster 22: TFs control neural development in earlier differentiation of human stem cells	NM_006192	PAX1	Paired box 1	Joosten et al 2005	[36]
human	199	Dist_corr	cluster 19	Cluster 17: TFs control differentiation towards multiple directions in human stem cells	NM_030379	GLI2	GLI family zinc finger 2	Buttitta et al 2003	Mesoderm[48]
human	200	Dist_corr	cluster 19	Cluster 17: TFs control differentiation towards multiple directions in human stem cells	NM_006099	PIAS3	Protein inhibitor of activated STAT, 3	Onishi et al 2009	Neural [55]
human	201	Dist_corr	cluster 19	Cluster 17: TFs control differentiation towards multiple directions in human stem cells	NM_031439	SOX7	SRY (sex determining region Y)-box 7	Futaki et al 2004	Endoderm (Parietal) [52]
human	202	Dist_corr	cluster 19	Cluster 17: TFs control differentiation towards multiple directions in human stem cells	NM_005461	MAFB	v-maf musculoaponeurotic fibrosarcoma oncogene Homolog B (avian)	Sturgeon et al 2011	Neural [53]
